# Supplementary material for: An alien in Marseille: investigations on a single Aedes aegypti mosquito likely introduced by a merchant ship from tropical Africa to Europe
Source: Parasite. 2022 Sep 16;29:42. doi: 10.1051/parasite/2022043 (PMC9479680; doi:10.1051/parasite/2022043)
Supplement: Supplementary file 2 — Online material 2: Maritime traffic of the eastern dock of the Grand Port Maritime of Marseille (GPMM) from May 1 to July 31, 2018. Contains the database (boat list with the docking date and the last port frequented), the risk weighting method applied to each vessel and the results of this weighting. (Excel file with 3 sheets) Online material 3: Regular maritime lines of the eastern dock of the “Grand Port Maritime de Marseille” (GPMM) in 2018. Contains the database (maritime lines list with the linked ports, the presence of Aedes aegypti in the country linked, the travel time and the occurrence of a transhipment), the risk weighting method applied to each maritime line and the results of this weighting. (Excel file with 4 sheets) [file parasite-29-42-s2.zip]

Archive with 2 entries (2 files):
- parasite220074-2-olm/OnLineMaterial 2 Boat_Traffic_east-dock_may-july_2018.xlsx
- parasite220074-2-olm/OnLineMaterial 3 Ship-Line_east-dock_2018.xlsx
