# Supplementary material for: An alien in Marseille: investigations on a single Aedes aegypti mosquito likely introduced by a merchant ship from tropical Africa to Europe
Source: Parasite. 2022 Sep 16;29:42. doi: 10.1051/parasite/2022043 (PMC9479680; doi:10.1051/parasite/2022043)
Supplement: Supplementary file 2 — Online material 2: Maritime traffic of the eastern dock of the Grand Port Maritime of Marseille (GPMM) from May 1 to July 31, 2018. Contains the database (boat list with the docking date and the last port frequented), the risk weighting method applied to each vessel and the results of this weighting. (Excel file with 3 sheets) Online material 3: Regular maritime lines of the eastern dock of the “Grand Port Maritime de Marseille” (GPMM) in 2018. Contains the database (maritime lines list with the linked ports, the presence of Aedes aegypti in the country linked, the travel time and the occurrence of a transhipment), the risk weighting method applied to each maritime line and the results of this weighting. (Excel file with 4 sheets) [file parasite-29-42-s2.zip › parasite220074-2-olm/OnLineMaterial 2 Boat_Traffic_east-dock_may-july_2018.xlsx]

## Sheet: raw_data
POR - Nom du porteur (lib)	POR - Label Type Navire (lib)	COMP - Société	ESC - Nom Tiers Agent Déclarant	PAQAT - Nom Poste A Quai	INFR - Locode Port Provenance	INFR - Nom Port Provenance	SEJ - Date Accostage Réelle	SEJ - Libellé Motif Séjour
PIANA	NAVIRE RO-RO	LA MERIDIONALE	LA MERIDIONALE	070	FRBIA	BASTIA	2018-05-01 07:34:49	Commercial
JEAN NICOLI	NAVIRE RO-RO	MCM	CORSICA LINEA SAS	074	FRAJA	AJACCIO	2018-05-01 07:40:55	Commercial
SYMPHONY OF THE SEAS	PAQUEBOT	ROYALCARIBBEAN USA	CRUISE SERVICES	183	ESPMI	PALMA DE MALLORCA	2018-05-01 08:33:00	Croisières
SEA CLOUD II	PAQUEBOT	SEA CLOUD CRUISES	CRUISE SERVICES	095	FRSET	SETE	2018-05-01 08:35:14	Croisières
MARINA	P. CONT. CELLULAIRE	CMA CGM SA	CMA CGM AG FRANCE SAS AG MARSEIL	153	DZAAE	ANNABA (EX BONE)	2018-05-01 12:05:00	Commercial
CAP CAMARAT	NAVIRE RO-RO	CMA CGM SA	CMA CGM AG FRANCE SAS AG MARSEIL	065	DZALG	ALGER (ALGIERS)	2018-05-01 13:02:00	Commercial
DANIELLE CASANOVA	CAR-FERRIE	MCM	CORSICA LINEA SAS	082	TNLGN	LA GOULETTE NORD (HALQUELOUED)	2018-05-01 13:52:11	Commercial
CLEOPATRA	NAV. DE PLAISANCE	CLIENTS DIVERS	ATL MEDITERRANEE	PPA	FRCEQ	CANNES	2018-05-01 18:01:15	Réparation navale
WADDENS	P.CONTE.POLYVALE.	MARFRET	CIE MARITIME MARFRET	152	DZALG	ALGER (ALGIERS)	2018-05-01 19:00:00	Commercial
PASCAL PAOLI	NAVIRE RO-RO	MCM	CORSICA LINEA SAS	074	FRBIA	BASTIA	2018-05-02 06:43:03	Commercial
MONTE D'ORO	NAVIRE RO-RO	MCM	CORSICA LINEA SAS	109	FRILR	L'ILEROUSSE	2018-05-02 06:53:00	Commercial
GIROLATA	NAVIRE RO-RO	LA MERIDIONALE	LA MERIDIONALE	070	FRAJA	AJACCIO	2018-05-02 06:59:03	Commercial
KALLISTE	NAVIRE RO-RO	LA MERIDIONALE	LA MERIDIONALE	068	FRPRP	PROPRIANO	2018-05-02 07:08:13	Commercial
SALAMMBO	NAVIRE RO-RO	COTUNAV	WORMS SERVICES MARITIMES	057	TNRDS	RADES	2018-05-02 07:15:38	Commercial
PAGLIA ORBA	NAVIRE RO-RO	MCM	CORSICA LINEA SAS	080	FRPVO	PORTOVECCHIO	2018-05-02 07:54:14	Commercial
SUSAN BORCHARD	P. CONT. CELLULAIRE	BORCHARD LINES LTD	MARMEDSA SARL	155	ESBCN	BARCELONA	2018-05-02 09:45:00	Commercial
CARTHAGE	CAR-FERRIE	MCM	CORSICA LINEA SAS	093	TNLGN	LA GOULETTE NORD (HALQUELOUED)	2018-05-02 12:24:38	Commercial
CARTHAGE	CAR-FERRIE	COTUNAV	WORMS SERVICES MARITIMES	093	TNLGN	LA GOULETTE NORD (HALQUELOUED)	2018-05-02 14:01:00	Commercial
CASSIOPEE	*	CLIENTS DIVERS	GRAND PORT MARITIME DE MARSEILLE	190	FRMRS	MARSEILLE	2018-05-02 17:40:12	Réparation navale
MARFRET NIOLON	NAVIRE RO-RO	CNAN GROUPE SPA	NAVIMED	048	DZBJA	BEJAIA (EX BOUGIE)	2018-05-03 06:42:00	Commercial
PIANA	NAVIRE RO-RO	LA MERIDIONALE	LA MERIDIONALE	070	FRBIA	BASTIA	2018-05-03 06:43:52	Commercial
JEAN NICOLI	NAVIRE RO-RO	MCM	CORSICA LINEA SAS	119	FRAJA	AJACCIO	2018-05-03 06:46:00	Commercial
COSTA NEORIVIERA	PAQUEBOT	COSTA CROISIERES SPA	MONACO MARITIME FRANCE	181	ESAGP	MALAGA	2018-05-03 07:27:42	Croisières
KATHERINE BORCHARD	P. CONT. CELLULAIRE	BORCHARD LINES LTD	MARMEDSA SARL	156	ITSAL	SALERNO	2018-05-03 07:43:53	Commercial
MIMAR SINAN	NAV. TRAV. MARITIME	CLIENTS DIVERS	MEDITERRANEENNE CONSIGNATION MANUTENTION	F10	MCMON	MONACO	2018-05-03 08:07:09	Réparation navale
CLEOPATRA	NAV. DE PLAISANCE	CLIENTS DIVERS	ATL MEDITERRANEE	F02	FRCEQ	CANNES	2018-05-03 10:25:00	Réparation navale
AILEEN M	REMOR.RAVITAI	CLIENTS DIVERS	MEDITERRANEENNE CONSIGNATION MANUTENTION	F05	ITIMP	IMPERIA	2018-05-03 11:00:00	Réparation navale
SOLEA	NAV. DE PLAISANCE	CLIENTS DIVERS	ATL MEDITERRANEE	F02	MCMON	MONACO	2018-05-03 14:45:00	Réparation navale
FLEUR N	P. CONT. CELLULAIRE	MARFRET	CIE MARITIME MARFRET	154	ITGOA	GENOVA	2018-05-03 16:48:41	Commercial
DANIELLE CASANOVA	CAR-FERRIE	MCM	CORSICA LINEA SAS	082	DZALG	ALGER (ALGIERS)	2018-05-03 18:12:08	Commercial
COSTA PACIFICA	PAQUEBOT	COSTA CROISIERES SPA	MONACO MARITIME FRANCE	183	ITSVN	SAVONA	2018-05-04 04:50:00	Croisières
GIROLATA	NAVIRE RO-RO	LA MERIDIONALE	LA MERIDIONALE	070	FRAJA	AJACCIO	2018-05-04 06:38:05	Commercial
KALLISTE	NAVIRE RO-RO	LA MERIDIONALE	LA MERIDIONALE	068	FRPRP	PROPRIANO	2018-05-04 07:00:00	Commercial
PASCAL PAOLI	NAVIRE RO-RO	MCM	CORSICA LINEA SAS	118	FRBIA	BASTIA	2018-05-04 07:00:00	Commercial
MONTE D'ORO	NAVIRE RO-RO	MCM	CORSICA LINEA SAS	074	FRILR	L'ILEROUSSE	2018-05-04 07:03:51	Commercial
COSTA FAVOLOSA	PAQUEBOT	COSTA CROISIERES SPA	MONACO MARITIME FRANCE	163	ITSVN	SAVONA	2018-05-04 07:20:00	Croisières
IKARA	NAVIRE DE PECHE	CLIENTS DIVERS	SUD MARINE SHIPYARD	QMD2	*	*	2018-05-04 07:30:00	Réparation navale
PAGLIA ORBA	NAVIRE RO-RO	MCM	CORSICA LINEA SAS	080	FRPVO	PORTOVECCHIO	2018-05-04 08:35:12	Commercial
GOURAYA	CARGO CONVENT.	CNAN GROUPE SPA	NAVIMED	045	ITGOA	GENOVA	2018-05-04 10:39:59	Commercial
MSC DIVINA	PAQUEBOT	MSC CRUISES	SOGECA	181	ESVLC	VALENCIA	2018-05-04 12:18:16	Croisières
JOANNA	P. CONT. CELLULAIRE	CMA CGM SA	CMA CGM AG FRANCE SAS AG MARSEIL	156	DZALG	ALGER (ALGIERS)	2018-05-04 13:40:00	Commercial
MARINA	P. CONT. CELLULAIRE	CMA CGM SA	CMA CGM AG FRANCE SAS AG MARSEIL	155	DZAAE	ANNABA (EX BONE)	2018-05-04 20:27:02	Commercial
MAX COOLER	P. CONT. CELLULAIRE	CMA CGM SA	CMA CGM AG FRANCE SAS AG MARSEIL	153	ITGOA	GENOVA	2018-05-04 21:41:00	Commercial
TARIQ IBN ZIYAD	CAR-FERRIE	E N T M V	ENTMV	086	DZALG	ALGER (ALGIERS)	2018-05-04 22:48:07	Commercial
CORONA J	P. CONT. CELLULAIRE	CMA CGM SA	CMA CGM AG FRANCE SAS AG MARSEIL	152	ESBCN	BARCELONA	2018-05-05 04:25:00	Commercial
AKNOUL	NAVIRE RO-RO	CMA CGM SA	CMA CGM AG FRANCE SAS AG MARSEIL	059	TNBIZ	BIZERTE	2018-05-05 04:56:00	Commercial
JEAN NICOLI	NAVIRE RO-RO	MCM	CORSICA LINEA SAS	004	FRAJA	AJACCIO	2018-05-05 06:39:00	Commercial
PIANA	NAVIRE RO-RO	LA MERIDIONALE	LA MERIDIONALE	070	FRBIA	BASTIA	2018-05-05 06:42:26	Commercial
AMILCAR	NAVIRE RO-RO	COTUNAV	WORMS SERVICES MARITIMES	057	TNRDS	RADES	2018-05-05 07:21:37	Commercial
COSTA VICTORIA	PAQUEBOT	COSTA CROISIERES SPA	MONACO MARITIME FRANCE	163	ESBCN	BARCELONA	2018-05-05 08:02:00	Croisières
COSTA FASCINOSA	PAQUEBOT	COSTA CROISIERES SPA	MONACO MARITIME FRANCE	181	*	*	2018-05-05 08:13:00	Croisières
MOBY DREA	CAR-FERRIE	NORWEGIAN CRUISE LINE	INTERCRUISES SHORESIDE AND PORT SERVICES	F09	*	*	2018-05-05 08:31:00	Stationnement
MAX CHAMPION	P. CONT. CELLULAIRE	CMA CGM SA	CMA CGM AG FRANCE SAS AG MARSEIL	155	DZGHZ	GHAZAOUET	2018-05-05 11:21:00	Commercial
NACC SIRIOS	CARGO SPECIALIS.	CLIENTS DIVERS	SOCIETE MARITIME INTERNATIONALE	020	GRDRE	DREPANO RIOU	2018-05-05 14:12:00	Commercial
DANIELLE CASANOVA	CAR-FERRIE	MCM	CORSICA LINEA SAS	082	DZALG	ALGER (ALGIERS)	2018-05-05 17:37:13	Commercial
MAREMKA	CARGO CONVENT.	CLIENTS DIVERS	M B SHIP'S AGENTS	022	ITLIV	LIVORNO	2018-05-05 20:54:02	Commercial
PASCAL PAOLI	NAVIRE RO-RO	MCM	CORSICA LINEA SAS	119	FRBIA	BASTIA	2018-05-06 06:19:23	Commercial
MONTE D'ORO	NAVIRE RO-RO	MCM	CORSICA LINEA SAS	109	FRILR	L'ILEROUSSE	2018-05-06 06:59:43	Commercial
MSC OPERA	PAQUEBOT	MSC CRUISES	SOGECA	181	ITGOA	GENOVA	2018-05-06 07:04:54	Croisières
PAGLIA ORBA	NAVIRE RO-RO	MCM	CORSICA LINEA SAS	074	FRPVO	PORTOVECCHIO	2018-05-06 07:09:19	Commercial
GIROLATA	NAVIRE RO-RO	LA MERIDIONALE	LA MERIDIONALE	070	FRAJA	AJACCIO	2018-05-06 07:23:09	Commercial
KALLISTE	NAVIRE RO-RO	LA MERIDIONALE	LA MERIDIONALE	068	FRPRP	PROPRIANO	2018-05-06 07:33:19	Commercial
COSTA DIADEMA	PAQUEBOT	COSTA CROISIERES SPA	MONACO MARITIME FRANCE	163	*	*	2018-05-06 07:48:34	Croisières
GENE MACHINE	NAV. DE PLAISANCE	CLIENTS DIVERS	ATL MEDITERRANEE	114	GIGIB	GIBRALTAR	2018-05-06 08:12:00	Réparation navale
PASCAL PAOLI	NAVIRE RO-RO	MCM	CORSICA LINEA SAS	026	FRBIA	BASTIA	2018-05-06 09:50:38	Commercial
BOTNIA SEAWAYS	NAVIRE RO-RO	DFDS A/S	DFDS SEAWAYS	054	TNRDS	RADES	2018-05-06 11:28:59	Commercial
MIRIAM BORCHARD	P. CONT. CELLULAIRE	BORCHARD LINES LTD	MARMEDSA SARL	157	ITSAL	SALERNO	2018-05-06 15:28:38	Commercial
PASCAL PAOLI	NAVIRE RO-RO	MCM	CORSICA LINEA SAS	119	FRBIA	BASTIA	2018-05-06 16:45:00	Commercial
EL DJAZAIR II	CAR-FERRIE	E N T M V	ENTMV	093	DZORN	ORAN	2018-05-06 18:47:57	Commercial
NORWEGIAN STAR	PAQUEBOT	NORWEGIAN CRUISE LINE	INTERCRUISES SHORESIDE AND PORT SERVICES	F08	ESBCN	BARCELONA	2018-05-07 00:17:00	Réparation navale
PIANA	NAVIRE RO-RO	LA MERIDIONALE	LA MERIDIONALE	070	FRBIA	BASTIA	2018-05-07 06:44:10	Commercial
JEAN NICOLI	NAVIRE RO-RO	MCM	CORSICA LINEA SAS	074	FRAJA	AJACCIO	2018-05-07 06:50:06	Commercial
MONT VENTOUX	NAVIRE RO-RO	CMA CGM SA	CMA CGM AG FRANCE SAS AG MARSEIL	057	TNTUN	TUNIS	2018-05-07 07:16:00	Commercial
COSTA FAVOLOSA	PAQUEBOT	COSTA CROISIERES SPA	MONACO MARITIME FRANCE	181	ITSVN	SAVONA	2018-05-07 07:42:00	Croisières
PAGLIA ORBA	NAVIRE RO-RO	MCM	CORSICA LINEA SAS	080	FRILR	L'ILEROUSSE	2018-05-07 07:53:22	Commercial
SKYFALL	NAV. DE PLAISANCE	CLIENTS DIVERS	ATL MEDITERRANEE	AVBS	MCMON	MONACO	2018-05-07 11:31:46	Réparation navale
PASCAL PAOLI	NAVIRE RO-RO	MCM	CORSICA LINEA SAS	074	FRBIA	BASTIA	2018-05-08 06:49:52	Commercial
GIROLATA	NAVIRE RO-RO	LA MERIDIONALE	LA MERIDIONALE	070	FRAJA	AJACCIO	2018-05-08 07:32:03	Commercial
SYMPHONY OF THE SEAS	PAQUEBOT	ROYALCARIBBEAN USA	CRUISE SERVICES	183	ESPMI	PALMA DE MALLORCA	2018-05-08 08:48:00	Croisières
AMILCAR	NAVIRE RO-RO	COTUNAV	WORMS SERVICES MARITIMES	054	TNRDS	RADES	2018-05-08 12:17:38	Commercial
DANIELLE CASANOVA	CAR-FERRIE	MCM	CORSICA LINEA SAS	093	TNLGN	LA GOULETTE NORD (HALQUELOUED)	2018-05-08 13:03:54	Commercial
MN CALAO	NAVIRE RO-RO	COMPAGNIE MARITIME NANTAISE	WORMS SERVICES MARITIMES	RADE	GPPTP	POINTEAPITRE	2018-05-08 14:09:20	Rade attente poste
EL DJAZAIR II	CAR-FERRIE	E N T M V	ENTMV	086	DZALG	ALGER (ALGIERS)	2018-05-08 21:26:38	Commercial
PIANA	NAVIRE RO-RO	LA MERIDIONALE	LA MERIDIONALE	070	FRBIA	BASTIA	2018-05-09 06:52:33	Commercial
JEAN NICOLI	NAVIRE RO-RO	MCM	CORSICA LINEA SAS	080	FRAJA	AJACCIO	2018-05-09 06:58:43	Commercial
KALLISTE	NAVIRE RO-RO	LA MERIDIONALE	LA MERIDIONALE	068	FRPRP	PROPRIANO	2018-05-09 07:12:00	Commercial
MONTE D'ORO	NAVIRE RO-RO	MCM	CORSICA LINEA SAS	119	FRILR	L'ILEROUSSE	2018-05-09 07:16:00	Commercial
CROWN PRINCESS	PAQUEBOT	PRINCESS CRUISES USA	CRUISE SERVICES	183	ESBCN	BARCELONA	2018-05-09 07:22:00	Croisières
PAGLIA ORBA	NAVIRE RO-RO	MCM	CORSICA LINEA SAS	074	FRPVO	PORTOVECCHIO	2018-05-09 07:37:14	Commercial
CHODZIEZ	NAVIRE RO-RO	CNAN GROUPE SPA	NAVIMED	044	DZMOS	MOSTAGANEM	2018-05-09 08:09:05	Commercial
MARFRET NIOLON	NAVIRE RO-RO	CNAN GROUPE SPA	NAVIMED	048	DZSKI	SKIKDA (EX PHILIPPEVILLE)	2018-05-09 08:26:25	Commercial
WADDENS	P.CONTE.POLYVALE.	MARFRET	CIE MARITIME MARFRET	152	DZALG	ALGER (ALGIERS)	2018-05-09 10:28:27	Commercial
OPS HAMBURG	P. CONT. CELLULAIRE	CMA CGM SA	CMA CGM AG FRANCE SAS AG MARSEIL	153	DZGHZ	GHAZAOUET	2018-05-09 12:35:29	Commercial
CARTHAGE	CAR-FERRIE	COTUNAV	WORMS SERVICES MARITIMES	082	TNRDS	RADES	2018-05-09 16:27:03	Commercial
GH MELTEMI	P. CONT. CELLULAIRE	MARFRET	CIE MARITIME MARFRET	153	ITGOA	GENOVA	2018-05-10 04:34:41	Commercial
EMILY BORCHARD	P. CONT. CELLULAIRE	BORCHARD LINES LTD	MARMEDSA SARL	156	ESBCN	BARCELONA	2018-05-10 05:25:00	Commercial
PASCAL PAOLI	NAVIRE RO-RO	MCM	CORSICA LINEA SAS	074	FRBIA	BASTIA	2018-05-10 06:39:48	Commercial
MN CALAO	NAVIRE RO-RO	COMPAGNIE MARITIME NANTAISE	WORMS SERVICES MARITIMES	128	GPPTP	POINTEAPITRE	2018-05-10 06:41:05	Avitaillement Quai
GIROLATA	NAVIRE RO-RO	LA MERIDIONALE	LA MERIDIONALE	070	FRAJA	AJACCIO	2018-05-10 07:30:34	Commercial
MANISA EMY	VRAQUIER SOLIDE	CLIENTS DIVERS	M B SHIP'S AGENTS	022	*	*	2018-05-10 10:56:00	Commercial
BOTNIA SEAWAYS	NAVIRE RO-RO	DFDS A/S	DFDS SEAWAYS	054	TNRDS	RADES	2018-05-10 12:26:59	Commercial
MN CALAO	NAVIRE RO-RO	COMPAGNIE MARITIME NANTAISE	WORMS SERVICES MARITIMES	RADE	GPPTP	POINTEAPITRE	2018-05-10 13:35:00	Rade divers
FARUK KAAN	CARGO CONVENT.	CNAN GROUPE SPA	NAVIMED	048	DZALG	ALGER (ALGIERS)	2018-05-10 15:37:00	Commercial
CAP CAMARAT	NAVIRE RO-RO	CMA CGM SA	CMA CGM AG FRANCE SAS AG MARSEIL	065	DZMOS	MOSTAGANEM	2018-05-10 17:07:00	Commercial
DANIELLE CASANOVA	CAR-FERRIE	MCM	CORSICA LINEA SAS	082	DZALG	ALGER (ALGIERS)	2018-05-10 17:26:24	Commercial
ARKLOW BRAVE	CARGO CONVENT.	CLIENTS DIVERS	M B SHIP'S AGENTS	014	*	*	2018-05-10 23:30:00	Commercial
DEVON	P. CONT. CELLULAIRE	CMA CGM SA	CMA CGM AG FRANCE SAS AG MARSEIL	154	ITGOA	GENOVA	2018-05-11 05:36:36	Commercial
JEAN NICOLI	NAVIRE RO-RO	MCM	CORSICA LINEA SAS	004	FRAJA	AJACCIO	2018-05-11 06:43:47	Commercial
PIANA	NAVIRE RO-RO	LA MERIDIONALE	LA MERIDIONALE	070	FRBIA	BASTIA	2018-05-11 06:50:00	Commercial
SILVER SPIRIT	PAQUEBOT	SILVER SEA CRUISES USA	CAMBIASO RISSO	095	FRCEQ	CANNES	2018-05-11 07:19:08	Croisières
SEVEN SEAS EXPLORER	PAQUEBOT	REGENT CRUISES	INTERCRUISES SHORESIDE AND PORT SERVICES	163	*	*	2018-05-11 07:25:53	Croisières
MONTE D'ORO	NAVIRE RO-RO	MCM	CORSICA LINEA SAS	080	FRILR	L'ILEROUSSE	2018-05-11 07:29:48	Commercial
KALLISTE	NAVIRE RO-RO	LA MERIDIONALE	LA MERIDIONALE	068	FRPRP	PROPRIANO	2018-05-11 07:34:13	Commercial
PAGLIA ORBA	NAVIRE RO-RO	MCM	CORSICA LINEA SAS	074	FRPVO	PORTOVECCHIO	2018-05-11 07:44:53	Commercial
REPUBBLICA ARGENT	P.CONTENEURS ROUL	GRIMALDI GROUP	GRIMALDI ACL FRANCE	157	FRSET	SETE	2018-05-11 11:31:42	Commercial
KARINA	P.CONTE.POLYVALE.	CMA CGM SA	CMA CGM AG FRANCE SAS AG MARSEIL	RADE	LYKHO	AL KHUMS	2018-05-11 11:37:53	Commercial
MSC DIVINA	PAQUEBOT	MSC CRUISES	SOGECA	181	ESVLC	VALENCIA	2018-05-11 12:18:08	Croisières
JAGUAR	P. CONT. CELLULAIRE	CMA CGM SA	CMA CGM AG FRANCE SAS AG MARSEIL	153	DZBJA	BEJAIA (EX BOUGIE)	2018-05-11 12:37:49	Commercial
EL DJAZAIR II	CAR-FERRIE	E N T M V	ENTMV	086	DZSKI	SKIKDA (EX PHILIPPEVILLE)	2018-05-11 13:20:54	Commercial
AKNOUL	NAVIRE RO-RO	CMA CGM SA	CMA CGM AG FRANCE SAS AG MARSEIL	059	MACAS	CASABLANCA	2018-05-11 21:40:00	Commercial
SUSAN BORCHARD	P. CONT. CELLULAIRE	BORCHARD LINES LTD	MARMEDSA SARL	152	ESBCN	BARCELONA	2018-05-11 22:00:00	Commercial
SAINTY VOGUE	P. CONT. CELLULAIRE	CMA CGM SA	CMA CGM AG FRANCE SAS AG MARSEIL	153	ESVLC	VALENCIA	2018-05-12 00:00:20	Commercial
KARINA	P.CONTE.POLYVALE.	CMA CGM SA	CMA CGM AG FRANCE SAS AG MARSEIL	152	LYKHO	AL KHUMS	2018-05-12 02:45:50	Commercial
NEPTUNE ILIAD	CAR CARRIER	NEPTUNE LINES	PROMARMED INTERNATIONAL	032	ITCVV	CIVITAVECCHIA	2018-05-12 05:27:00	Commercial
GIROLATA	NAVIRE RO-RO	LA MERIDIONALE	LA MERIDIONALE	070	FRAJA	AJACCIO	2018-05-12 06:34:37	Commercial
PASCAL PAOLI	NAVIRE RO-RO	MCM	CORSICA LINEA SAS	074	FRBIA	BASTIA	2018-05-12 06:47:17	Commercial
SEABOURN ODYSSEY	PAQUEBOT	SEABOURN CRUISES	CRUISE SERVICES	095	ESPAL	PALAMOS	2018-05-12 06:59:00	Croisières
RIVIERA	PAQUEBOT	OCEANIA CRUISES USA	INTERCRUISES SHORESIDE AND PORT SERVICES	162	FRSTP	SAINTTROPEZ	2018-05-12 07:15:00	Croisières
AMILCAR	NAVIRE RO-RO	COTUNAV	WORMS SERVICES MARITIMES	057	TNRDS	RADES	2018-05-12 07:51:00	Commercial
COSTA FASCINOSA	PAQUEBOT	COSTA CROISIERES SPA	MONACO MARITIME FRANCE	181	*	*	2018-05-12 08:08:00	Croisières
COSTA VICTORIA	PAQUEBOT	COSTA CROISIERES SPA	MONACO MARITIME FRANCE	163	*	*	2018-05-12 08:50:07	Croisières
DANIELLE CASANOVA	CAR-FERRIE	MCM	CORSICA LINEA SAS	082	FRPVO	PORTOVECCHIO	2018-05-12 09:44:30	Commercial
MONT VENTOUX	NAVIRE RO-RO	CMA CGM SA	CMA CGM AG FRANCE SAS AG MARSEIL	054	TNTUN	TUNIS	2018-05-12 10:15:00	Commercial
PACAYA	P. CONT. CELLULAIRE	CMA CGM SA	CMA CGM AG FRANCE SAS AG MARSEIL	RADE	*	*	2018-05-12 12:35:00	Rade attente poste
JOANNA BORCHARD	P. CONT. CELLULAIRE	BORCHARD LINES LTD	MARMEDSA SARL	RADE	ITSAL	SALERNO	2018-05-12 12:40:00	Rade attente poste
PACAYA	P. CONT. CELLULAIRE	CMA CGM SA	CMA CGM AG FRANCE SAS AG MARSEIL	154	*	*	2018-05-12 17:05:54	Commercial
JOANNA BORCHARD	P. CONT. CELLULAIRE	BORCHARD LINES LTD	MARMEDSA SARL	153	ITSAL	SALERNO	2018-05-13 03:59:00	Commercial
MONTE D'ORO	NAVIRE RO-RO	MCM	CORSICA LINEA SAS	026	FRILR	L'ILEROUSSE	2018-05-13 06:42:46	Commercial
MSC OPERA	PAQUEBOT	MSC CRUISES	SOGECA	181	ITGOA	GENOVA	2018-05-13 07:04:46	Croisières
PIANA	NAVIRE RO-RO	LA MERIDIONALE	LA MERIDIONALE	070	FRBIA	BASTIA	2018-05-13 07:15:07	Commercial
KALLISTE	NAVIRE RO-RO	LA MERIDIONALE	LA MERIDIONALE	068	FRPRP	PROPRIANO	2018-05-13 07:23:12	Commercial
COSTA DIADEMA	PAQUEBOT	COSTA CROISIERES SPA	MONACO MARITIME FRANCE	163	*	*	2018-05-13 07:40:17	Croisières
JEAN NICOLI	NAVIRE RO-RO	MCM	CORSICA LINEA SAS	004	FRAJA	AJACCIO	2018-05-13 07:43:00	Commercial
PAGLIA ORBA	NAVIRE RO-RO	MCM	CORSICA LINEA SAS	074	FRPVO	PORTOVECCHIO	2018-05-13 08:09:33	Commercial
CIELO DI AGADIR	P. CONT. CELLULAIRE	CMA CGM SA	CMA CGM AG FRANCE SAS AG MARSEIL	153	DZALG	ALGER (ALGIERS)	2018-05-13 15:22:35	Commercial
ARKLOW BEACH	CARGO CONVENT.	CLIENTS DIVERS	M B SHIP'S AGENTS	RADE	NLRTM	ROTTERDAM	2018-05-14 02:10:00	Rade attente poste
LUTETIA	P. CONT. CELLULAIRE	CMA CGM SA	CMA CGM AG FRANCE SAS AG MARSEIL	154	ESALG	ALGECIRAS	2018-05-14 05:35:00	Commercial
PASCAL PAOLI	NAVIRE RO-RO	MCM	CORSICA LINEA SAS	118	FRBIA	BASTIA	2018-05-14 06:28:00	Commercial
COSTA NEORIVIERA	PAQUEBOT	COSTA CROISIERES SPA	MONACO MARITIME FRANCE	181	ITLIP	LIPARI	2018-05-14 07:20:00	Croisières
GIROLATA	NAVIRE RO-RO	LA MERIDIONALE	LA MERIDIONALE	070	FRAJA	AJACCIO	2018-05-14 07:22:50	Commercial
SEABOURN OVATION	PAQUEBOT	SEABOURN CRUISES	CRUISE SERVICES	163	FRAJA	AJACCIO	2018-05-14 07:50:00	Croisières
STENA FORECASTER	NAVIRE RO-RO	COTUNAV	WORMS SERVICES MARITIMES	057	TNRDS	RADES	2018-05-14 08:18:11	Commercial
FLOREJAR	NAV. NON CLASSE	MSM	STE COOPERATIVE LAMANAGE PORTS	170	*	*	2018-05-14 11:00:00	Ne pas escaler
SOLEA	NAV. DE PLAISANCE	CLIENTS DIVERS	ATL MEDITERRANEE	PPA	MCMON	MONACO	2018-05-14 13:45:00	Réparation navale
BOTNIA SEAWAYS	NAVIRE RO-RO	DFDS A/S	DFDS SEAWAYS	054	TNRDS	RADES	2018-05-14 14:32:37	Commercial
MONTE D'ORO	NAVIRE RO-RO	MCM	CORSICA LINEA SAS	109	FRBIA	BASTIA	2018-05-14 15:50:29	Commercial
STENA FORECASTER	NAVIRE RO-RO	COTUNAV	WORMS SERVICES MARITIMES	042	TNRDS	RADES	2018-05-14 19:30:00	Réparation navale
EL DJAZAIR II	CAR-FERRIE	E N T M V	ENTMV	086	DZORN	ORAN	2018-05-14 20:14:23	Commercial
PIANA	NAVIRE RO-RO	LA MERIDIONALE	LA MERIDIONALE	070	FRBIA	BASTIA	2018-05-15 06:46:39	Commercial
JEAN NICOLI	NAVIRE RO-RO	MCM	CORSICA LINEA SAS	004	FRAJA	AJACCIO	2018-05-15 07:50:00	Commercial
COSTA PACIFICA	PAQUEBOT	COSTA CROISIERES SPA	MONACO MARITIME FRANCE	163	*	*	2018-05-15 08:40:00	Croisières
SYMPHONY OF THE SEAS	PAQUEBOT	ROYALCARIBBEAN USA	CRUISE SERVICES	183	ESPMI	PALMA DE MALLORCA	2018-05-15 08:50:00	Croisières
JOLLY DIAMANTE	NAVIRE RO-RO	IGNAZIO MESSINA C-S P A	I MESSINA FRANCE	157	SAJED	JEDDAH	2018-05-15 11:00:40	Commercial
DANIELLE CASANOVA	CAR-FERRIE	MCM	CORSICA LINEA SAS	093	TNLGN	LA GOULETTE NORD (HALQUELOUED)	2018-05-15 14:40:27	Commercial
X TREM II	NAV. DE PLAISANCE	CLIENTS DIVERS	ATL MEDITERRANEE	F06	FRMRS	MARSEILLE	2018-05-15 15:14:24	Réparation navale
GIROLATA	NAVIRE RO-RO	LA MERIDIONALE	LA MERIDIONALE	070	FRAJA	AJACCIO	2018-05-16 06:35:02	Commercial
MONTE D'ORO	NAVIRE RO-RO	MCM	CORSICA LINEA SAS	109	FRILR	L'ILEROUSSE	2018-05-16 06:46:00	Commercial
PASCAL PAOLI	NAVIRE RO-RO	MCM	CORSICA LINEA SAS	074	FRBIA	BASTIA	2018-05-16 06:47:53	Commercial
SALAMMBO	NAVIRE RO-RO	COTUNAV	WORMS SERVICES MARITIMES	057	TNRDS	RADES	2018-05-16 07:31:00	Commercial
PAGLIA ORBA	NAVIRE RO-RO	MCM	CORSICA LINEA SAS	080	FRPVO	PORTOVECCHIO	2018-05-16 08:02:09	Commercial
KALLISTE	NAVIRE RO-RO	LA MERIDIONALE	LA MERIDIONALE	068	FRPRP	PROPRIANO	2018-05-16 08:26:00	Commercial
WADDENS	P.CONTE.POLYVALE.	MARFRET	CIE MARITIME MARFRET	152	DZALG	ALGER (ALGIERS)	2018-05-16 08:48:01	Commercial
CARTHAGE	CAR-FERRIE	MCM	CORSICA LINEA SAS	082	TNLGN	LA GOULETTE NORD (HALQUELOUED)	2018-05-16 12:44:44	Commercial
TASSILI II	CAR-FERRIE	E N T M V	ENTMV	093	TNBIZ	BIZERTE	2018-05-17 02:36:08	Commercial
MARFRET NIOLON	NAVIRE RO-RO	CNAN GROUPE SPA	NAVIMED	048	DZAAE	ANNABA (EX BONE)	2018-05-17 05:43:12	Commercial
PIANA	NAVIRE RO-RO	LA MERIDIONALE	LA MERIDIONALE	070	FRBIA	BASTIA	2018-05-17 06:41:23	Commercial
JEAN NICOLI	NAVIRE RO-RO	MCM	CORSICA LINEA SAS	119	FRAJA	AJACCIO	2018-05-17 06:50:00	Commercial
EL DJAZAIR II	CAR-FERRIE	E N T M V	ENTMV	086	DZALG	ALGER (ALGIERS)	2018-05-17 06:51:28	Commercial
MONT VENTOUX	NAVIRE RO-RO	CMA CGM SA	CMA CGM AG FRANCE SAS AG MARSEIL	054	TNTUN	TUNIS	2018-05-17 07:30:00	Commercial
SAUMATY	CARGO CONVENT.	MARFRET	CIE MARITIME MARFRET	013	ESAGP	MALAGA	2018-05-17 08:15:00	Réparation navale
GOURAYA	CARGO CONVENT.	CNAN GROUPE SPA	NAVIMED	045	ITGOA	GENOVA	2018-05-17 10:25:00	Commercial
ARKLOW BEACH	CARGO CONVENT.	CLIENTS DIVERS	M B SHIP'S AGENTS	014	NLRTM	ROTTERDAM	2018-05-17 12:00:00	Commercial
BANAK	P. CONT. CELLULAIRE	CMA CGM AG FRANCE SAS AG MARSEIL	CMA CGM AG FRANCE SAS AG MARSEIL	154	ITGOA	GENOVA	2018-05-17 13:30:00	Commercial
EJN 25	NAV. NON CLASSE	CLIENTS DIVERS	GRAND PORT MARITIME DE MARSEILLE	160	*	*	2018-05-17 14:55:09	Servitude (Fluvial).
SLIPSTREAM	NAV. DE PLAISANCE	CLIENTS DIVERS	ATL MEDITERRANEE	F03	GIGIB	GIBRALTAR	2018-05-17 15:23:00	Réparation navale
DANIELLE CASANOVA	CAR-FERRIE	MCM	CORSICA LINEA SAS	082	DZALG	ALGER (ALGIERS)	2018-05-17 18:10:55	Commercial
MIMAR SINAN	NAV. TRAV. MARITIME	CLIENTS DIVERS	MEDITERRANEENNE CONSIGNATION MANUTENTION	190	MCMON	MONACO	2018-05-17 20:00:00	Réparation navale
MAX COOLER	P. CONT. CELLULAIRE	CMA CGM SA	CMA CGM AG FRANCE SAS AG MARSEIL	153	ITGOA	GENOVA	2018-05-17 20:29:00	Commercial
CORONA J	P. CONT. CELLULAIRE	CMA CGM SA	CMA CGM AG FRANCE SAS AG MARSEIL	154	ITGOA	GENOVA	2018-05-18 05:29:00	Commercial
GIROLATA	NAVIRE RO-RO	LA MERIDIONALE	LA MERIDIONALE	070	FRAJA	AJACCIO	2018-05-18 06:33:04	Commercial
PASCAL PAOLI	NAVIRE RO-RO	MCM	CORSICA LINEA SAS	074	FRBIA	BASTIA	2018-05-18 06:44:54	Commercial
MONTE D'ORO	NAVIRE RO-RO	MCM	CORSICA LINEA SAS	004	FRILR	L'ILEROUSSE	2018-05-18 06:55:00	Commercial
KALLISTE	NAVIRE RO-RO	LA MERIDIONALE	LA MERIDIONALE	068	FRPRP	PROPRIANO	2018-05-18 07:19:00	Commercial
ELYSSA	NAVIRE RO-RO	COTUNAV	WORMS SERVICES MARITIMES	057	TNRDS	RADES	2018-05-18 07:38:00	Commercial
PAGLIA ORBA	NAVIRE RO-RO	MCM	CORSICA LINEA SAS	080	FRPVO	PORTOVECCHIO	2018-05-18 07:59:46	Commercial
MONTE D'ORO	NAVIRE RO-RO	MCM	CORSICA LINEA SAS	F10	FRILR	L'ILEROUSSE	2018-05-18 09:30:00	Réparation navale
NEPTUNE THALASSA	CAR CARRIER	NEPTUNE LINES	PROMARMED INTERNATIONAL	031	TNTUN	TUNIS	2018-05-18 11:32:00	Commercial
DANIELLE CASANOVA	CAR-FERRIE	MCM	CORSICA LINEA SAS	081	DZALG	ALGER (ALGIERS)	2018-05-18 11:55:25	Commercial
MSC DIVINA	PAQUEBOT	MSC CRUISES	SOGECA	181	ESVLC	VALENCIA	2018-05-18 12:02:36	Croisières
KATHERINE BORCHARD	P. CONT. CELLULAIRE	BORCHARD LINES LTD	MARMEDSA SARL	156	ITSAL	SALERNO	2018-05-18 12:17:46	Commercial
CAP CAMARAT	NAVIRE RO-RO	CMA CGM SA	CMA CGM AG FRANCE SAS AG MARSEIL	065	DZMOS	MOSTAGANEM	2018-05-18 13:17:42	Commercial
TATIANA B	NAV. PROD. CHIM	MARITIMA	MARITIMA	125	FRPDB	PORTDEBOUC	2018-05-18 14:15:00	Réparation navale
CASSIOPEE	*	CLIENTS DIVERS	GRAND PORT MARITIME DE MARSEILLE	077	FRMRS	MARSEILLE	2018-05-18 14:30:00	Réparation navale
CAP SICIE	PETROLIER	MARITIMA	MARITIMA	F01	FRFOS	FOSSURMER	2018-05-18 14:50:00	Réparation navale
MAX CHAMPION	P. CONT. CELLULAIRE	CMA CGM SA	CMA CGM AG FRANCE SAS AG MARSEIL	155	ESVLC	VALENCIA	2018-05-18 15:00:18	Commercial
AKNOUL	NAVIRE RO-RO	CMA CGM SA	CMA CGM AG FRANCE SAS AG MARSEIL	059	MACAS	CASABLANCA	2018-05-18 16:05:55	Commercial
DANIELLE CASANOVA	CAR-FERRIE	MCM	CORSICA LINEA SAS	082	DZALG	ALGER (ALGIERS)	2018-05-18 17:15:00	Commercial
BOTNIA SEAWAYS	NAVIRE RO-RO	DFDS A/S	DFDS SEAWAYS	054	TNRDS	RADES	2018-05-19 06:23:00	Commercial
JEAN NICOLI	NAVIRE RO-RO	MCM	CORSICA LINEA SAS	004	FRAJA	AJACCIO	2018-05-19 06:35:12	Commercial
PIANA	NAVIRE RO-RO	LA MERIDIONALE	LA MERIDIONALE	070	FRBIA	BASTIA	2018-05-19 06:45:47	Commercial
COSTA VICTORIA	PAQUEBOT	COSTA CROISIERES SPA	MONACO MARITIME FRANCE	163	*	*	2018-05-19 08:20:00	Croisières
COSTA FASCINOSA	PAQUEBOT	COSTA CROISIERES SPA	MONACO MARITIME FRANCE	181	ESBCN	BARCELONA	2018-05-19 08:45:00	Croisières
MIRIAM BORCHARD	P. CONT. CELLULAIRE	BORCHARD LINES LTD	MARMEDSA SARL	157	ITSAL	SALERNO	2018-05-19 13:00:00	Commercial
EL DJAZAIR II	CAR-FERRIE	E N T M V	ENTMV	086	DZALG	ALGER (ALGIERS)	2018-05-19 13:18:59	Commercial
HANSA CLOPPENBURG	P. CONT. CELLULAIRE	CMA CGM SA	CMA CGM AG FRANCE SAS AG MARSEIL	152	DZALG	ALGER (ALGIERS)	2018-05-19 14:35:00	Commercial
TARIQ IBN ZIYAD	CAR-FERRIE	E N T M V	ENTMV	109	ITGOA	GENOVA	2018-05-19 23:05:00	Réparation navale
GIROLATA	NAVIRE RO-RO	LA MERIDIONALE	LA MERIDIONALE	070	FRAJA	AJACCIO	2018-05-20 05:45:32	Commercial
KALLISTE	NAVIRE RO-RO	LA MERIDIONALE	LA MERIDIONALE	068	FRPRP	PROPRIANO	2018-05-20 06:44:18	Commercial
DANIELLE CASANOVA	CAR-FERRIE	MCM	CORSICA LINEA SAS	082	FRILR	L'ILEROUSSE	2018-05-20 06:44:23	Commercial
MSC OPERA	PAQUEBOT	MSC CRUISES	SOGECA	181	ITGOA	GENOVA	2018-05-20 07:05:39	Croisières
PASCAL PAOLI	NAVIRE RO-RO	MCM	CORSICA LINEA SAS	119	FRBIA	BASTIA	2018-05-20 07:39:00	Commercial
COSTA DIADEMA	PAQUEBOT	COSTA CROISIERES SPA	MONACO MARITIME FRANCE	183	ITSVN	SAVONA	2018-05-20 07:42:14	Croisières
PAGLIA ORBA	NAVIRE RO-RO	MCM	CORSICA LINEA SAS	074	FRPVO	PORTOVECCHIO	2018-05-20 08:04:10	Commercial
OPS HAMBURG	P. CONT. CELLULAIRE	CMA CGM SA	CMA CGM AG FRANCE SAS AG MARSEIL	154	DZGHZ	GHAZAOUET	2018-05-20 09:31:46	Commercial
PASCAL PAOLI	NAVIRE RO-RO	MCM	CORSICA LINEA SAS	026	FRBIA	BASTIA	2018-05-20 10:35:14	Commercial
NACC SIRIOS	CARGO SPECIALIS.	CLIENTS DIVERS	SOCIETE MARITIME INTERNATIONALE	020	GRDRE	DREPANO RIOU	2018-05-20 13:02:55	Commercial
PASCAL PAOLI	NAVIRE RO-RO	MCM	CORSICA LINEA SAS	119	FRBIA	BASTIA	2018-05-20 17:24:16	Commercial
SECRET LIFE	NAV. DE PLAISANCE	CLIENTS DIVERS	SUD MARINE SHIPYARD	PPA	*	*	2018-05-21 02:16:00	Réparation navale
JEAN NICOLI	NAVIRE RO-RO	MCM	CORSICA LINEA SAS	004	FRAJA	AJACCIO	2018-05-21 07:15:00	Commercial
PIANA	NAVIRE RO-RO	LA MERIDIONALE	LA MERIDIONALE	070	FRBIA	BASTIA	2018-05-21 07:43:10	Commercial
SAPPHIRE PRINCESS	PAQUEBOT	PRINCESS CRUISES USA	CRUISE SERVICES	181	ESBCN	BARCELONA	2018-05-21 07:50:00	Croisières
OKEE ANN MARI	P. CONT. CELLULAIRE	CMA CGM SA	CMA CGM AG FRANCE SAS AG MARSEIL	152	DZALG	ALGER (ALGIERS)	2018-05-21 08:04:01	Commercial
NAVIGATOR OF THE SEAS	PAQUEBOT	ROYALCARIBBEAN USA	CRUISE SERVICES	183	ITLIV	LIVORNO	2018-05-21 09:00:27	Croisières
CHOPIN	P. CONT. CELLULAIRE	EUROAFRICA SHIPPING LINES	IBESMAR-SAGEMAR	154	ESALG	ALGECIRAS	2018-05-21 11:34:20	Commercial
MONTE D'ORO	NAVIRE RO-RO	MCM	CORSICA LINEA SAS	119	FRILR	L'ILEROUSSE	2018-05-21 12:15:00	Commercial
SECRET LIFE	NAV. DE PLAISANCE	CLIENTS DIVERS	SUD MARINE SHIPYARD	QMD2	*	*	2018-05-21 13:40:00	Réparation navale
EJN 25	NAV. NON CLASSE	CLIENTS DIVERS	GRAND PORT MARITIME DE MARSEILLE	190	*	*	2018-05-21 15:30:00	Servitude (Fluvial).
MEDITERRANEE	CAR-FERRIE	MCM	CORSICA LINEA SAS	F10	DZALG	ALGER (ALGIERS)	2018-05-21 15:40:00	Réparation navale
STENA FORECASTER	NAVIRE RO-RO	COTUNAV	WORMS SERVICES MARITIMES	057	TNRDS	RADES	2018-05-21 15:52:49	Commercial
MONT VENTOUX	NAVIRE RO-RO	CMA CGM SA	CMA CGM AG FRANCE SAS AG MARSEIL	054	TNTUN	TUNIS	2018-05-22 06:04:29	Commercial
PASCAL PAOLI	NAVIRE RO-RO	MCM	CORSICA LINEA SAS	074	FRBIA	BASTIA	2018-05-22 06:47:25	Commercial
GIROLATA	NAVIRE RO-RO	LA MERIDIONALE	LA MERIDIONALE	070	FRAJA	AJACCIO	2018-05-22 07:08:05	Commercial
SYMPHONY OF THE SEAS	PAQUEBOT	ROYALCARIBBEAN USA	CRUISE SERVICES	183	ESPMI	PALMA DE MALLORCA	2018-05-22 08:31:00	Croisières
NORWEGIAN STAR	PAQUEBOT	NORWEGIAN CRUISE LINE	INTERCRUISES SHORESIDE AND PORT SERVICES	190	ESBCN	BARCELONA	2018-05-22 08:50:00	Réparation navale
EL DJAZAIR II	CAR-FERRIE	E N T M V	ENTMV	086	DZALG	ALGER (ALGIERS)	2018-05-22 11:24:50	Commercial
CHOPIN	P. CONT. CELLULAIRE	EUROAFRICA SHIPPING LINES	IBESMAR-SAGEMAR	118	ESALG	ALGECIRAS	2018-05-22 11:25:00	Commercial
DANIELLE CASANOVA	CAR-FERRIE	MCM	CORSICA LINEA SAS	093	TNLGN	LA GOULETTE NORD (HALQUELOUED)	2018-05-22 12:49:52	Commercial
GRANDE TOGO	P.CONTENEURS ROUL	GRIMALDI GROUP	GRIMALDI ACL FRANCE	156	ESVLC	VALENCIA	2018-05-22 18:40:00	Commercial
CHAMBON BORA	REMOR.RAVITAI	CLIENTS DIVERS	MEDITERRANEENNE CONSIGNATION MANUTENTION	190	MCMON	MONACO	2018-05-22 20:13:00	Ne pas escaler
EJN 25	NAV. NON CLASSE	CLIENTS DIVERS	GRAND PORT MARITIME DE MARSEILLE	170	*	*	2018-05-22 21:00:37	Stationnement
JEAN NICOLI	NAVIRE RO-RO	MCM	CORSICA LINEA SAS	004	FRAJA	AJACCIO	2018-05-23 06:37:00	Commercial
ULYSSE	NAVIRE RO-RO	COTUNAV	WORMS SERVICES MARITIMES	057	TNRDS	RADES	2018-05-23 06:37:02	Commercial
PIANA	NAVIRE RO-RO	LA MERIDIONALE	LA MERIDIONALE	070	FRBIA	BASTIA	2018-05-23 06:42:52	Commercial
KALLISTE	NAVIRE RO-RO	LA MERIDIONALE	LA MERIDIONALE	068	FRPRP	PROPRIANO	2018-05-23 06:57:00	Commercial
MONTE D'ORO	NAVIRE RO-RO	MCM	CORSICA LINEA SAS	119	FRILR	L'ILEROUSSE	2018-05-23 07:09:00	Commercial
PAGLIA ORBA	NAVIRE RO-RO	MCM	CORSICA LINEA SAS	074	FRPVO	PORTOVECCHIO	2018-05-23 07:54:54	Commercial
WADDENS	P.CONTE.POLYVALE.	MARFRET	CIE MARITIME MARFRET	152	DZALG	ALGER (ALGIERS)	2018-05-23 09:09:55	Commercial
JOANNA BORCHARD	P. CONT. CELLULAIRE	BORCHARD LINES LTD	MARMEDSA SARL	155	ESBCN	BARCELONA	2018-05-23 09:25:15	Commercial
CAISSON C1	*	CLIENTS DIVERS	DIVERS AGENTS	148	FRMRS	MARSEILLE	2018-05-23 10:25:58	Servitude (Fluvial).
ARKLOW MANOR	CARGO CONVENT.	CLIENTS DIVERS	M B SHIP'S AGENTS	014	*	*	2018-05-23 10:58:02	Commercial
CARTHAGE	CAR-FERRIE	MCM	CORSICA LINEA SAS	082	TNLGN	LA GOULETTE NORD (HALQUELOUED)	2018-05-23 11:40:03	Commercial
SECRET LIFE	NAV. DE PLAISANCE	CLIENTS DIVERS	SUD MARINE SHIPYARD	F02	*	*	2018-05-23 14:25:00	Réparation navale
CLEOPATRA	NAV. DE PLAISANCE	CLIENTS DIVERS	ATL MEDITERRANEE	PPA	FRCEQ	CANNES	2018-05-23 14:30:00	Réparation navale
KARINA	P.CONTE.POLYVALE.	CMA CGM SA	CMA CGM AG FRANCE SAS AG MARSEIL	153	DZDJE	DJENDJEN	2018-05-23 20:15:00	Commercial
MOON STEP	CARGO CONVENT.	CLIENTS DIVERS	M B SHIP'S AGENTS	040	FRSET	SETE	2018-05-24 02:45:00	Commercial
GIROLATA	NAVIRE RO-RO	LA MERIDIONALE	LA MERIDIONALE	070	FRAJA	AJACCIO	2018-05-24 06:32:13	Commercial
PASCAL PAOLI	NAVIRE RO-RO	MCM	CORSICA LINEA SAS	074	FRBIA	BASTIA	2018-05-24 06:52:59	Commercial
MEIN SCHIFF 6	PAQUEBOT	ROYALCARIBBEAN USA	MONACO MARITIME FRANCE	163	*	*	2018-05-24 07:25:00	Croisières
SILVER MUSE	PAQUEBOT	SILVER SEA CRUISES USA	CAMBIASO RISSO	095	ZZUKN	LOCALITE INCONNUE	2018-05-24 07:37:00	Croisières
BOTNIA SEAWAYS	NAVIRE RO-RO	DFDS A/S	DFDS SEAWAYS	054	TNRDS	RADES	2018-05-24 08:20:00	Commercial
NEPTUNE ODYSSEY	CAR CARRIER	NEPTUNE LINES	PROMARMED INTERNATIONAL	032	ITCVV	CIVITAVECCHIA	2018-05-24 12:40:00	Commercial
EUROFERRY CORFU	ROPAX	GRIMALDI GROUP	AGENCE MARITIME SUD EUROPEENNE	190	*	*	2018-05-24 13:00:00	Réparation navale
DANIELLE CASANOVA	CAR-FERRIE	MCM	CORSICA LINEA SAS	080	DZALG	ALGER (ALGIERS)	2018-05-24 13:48:32	Commercial
EL DJAZAIR II	CAR-FERRIE	E N T M V	ENTMV	086	DZSKI	SKIKDA (EX PHILIPPEVILLE)	2018-05-24 15:08:08	Commercial
FARUK KAAN	CARGO CONVENT.	CNAN GROUPE SPA	NAVIMED	048	ITGOA	GENOVA	2018-05-24 15:50:00	Commercial
TARIQ IBN ZIYAD	CAR-FERRIE	E N T M V	ENTMV	093	ITGOA	GENOVA	2018-05-24 19:40:00	Commercial
ST JOHN ARK	P. CONT. CELLULAIRE	CMA CGM SA	CMA CGM AG FRANCE SAS AG MARSEIL	154	ESBCN	BARCELONA	2018-05-25 00:47:14	Commercial
SAINTY VOGUE	P. CONT. CELLULAIRE	CMA CGM SA	CMA CGM AG FRANCE SAS AG MARSEIL	156	ITGOA	GENOVA	2018-05-25 02:30:00	Commercial
VERONA	CAR CARRIER	NISA MED	SUARDIAZ MARSEILLE	032	MAPTM	TANGER MED	2018-05-25 04:31:08	Commercial
PIANA	NAVIRE RO-RO	LA MERIDIONALE	LA MERIDIONALE	119	FRBIA	BASTIA	2018-05-25 06:35:00	Commercial
JEAN NICOLI	NAVIRE RO-RO	MCM	CORSICA LINEA SAS	004	FRAJA	AJACCIO	2018-05-25 06:41:00	Commercial
MONTE D'ORO	NAVIRE RO-RO	MCM	CORSICA LINEA SAS	109	FRILR	L'ILEROUSSE	2018-05-25 07:08:11	Commercial
AMILCAR	NAVIRE RO-RO	COTUNAV	WORMS SERVICES MARITIMES	057	TNRDS	RADES	2018-05-25 07:26:02	Commercial
KALLISTE	NAVIRE RO-RO	LA MERIDIONALE	LA MERIDIONALE	118	FRPRP	PROPRIANO	2018-05-25 07:40:32	Commercial
PAGLIA ORBA	NAVIRE RO-RO	MCM	CORSICA LINEA SAS	074	FRPVO	PORTOVECCHIO	2018-05-25 07:55:12	Commercial
MSC DIVINA	PAQUEBOT	MSC CRUISES	SOGECA	181	ESVLC	VALENCIA	2018-05-25 12:19:27	Croisières
SAUMATY	CARGO CONVENT.	MARFRET	CIE MARITIME MARFRET	152	ESAGP	MALAGA	2018-05-25 13:18:00	Commercial
EUROFERRY CORFU	ROPAX	GRIMALDI GROUP	AGENCE MARITIME SUD EUROPEENNE	F08	*	*	2018-05-25 13:27:41	Réparation navale
EMILY BORCHARD	P. CONT. CELLULAIRE	BORCHARD LINES LTD	MARMEDSA SARL	157	ESBCN	BARCELONA	2018-05-25 14:06:24	Commercial
HSL NIKE	P. CONT. CELLULAIRE	CMA CGM SA	CMA CGM AG FRANCE SAS AG MARSEIL	RADE	ITGOA	GENOVA	2018-05-25 15:30:00	Rade attente poste
CAP CAMARAT	NAVIRE RO-RO	CMA CGM SA	CMA CGM AG FRANCE SAS AG MARSEIL	065	DZMOS	MOSTAGANEM	2018-05-25 15:42:26	Commercial
AKNOUL	NAVIRE RO-RO	CMA CGM SA	CMA CGM AG FRANCE SAS AG MARSEIL	059	MACAS	CASABLANCA	2018-05-25 20:50:00	Commercial
HSL NIKE	P. CONT. CELLULAIRE	CMA CGM SA	CMA CGM AG FRANCE SAS AG MARSEIL	152	ITGOA	GENOVA	2018-05-26 04:45:00	Commercial
GIROLATA	NAVIRE RO-RO	LA MERIDIONALE	LA MERIDIONALE	074	FRAJA	AJACCIO	2018-05-26 06:32:32	Commercial
PASCAL PAOLI	NAVIRE RO-RO	MCM	CORSICA LINEA SAS	078	FRBIA	BASTIA	2018-05-26 06:42:17	Commercial
COSTA PACIFICA	PAQUEBOT	CARNIVAL CRUISES LINES	MONACO MARITIME FRANCE	183	ITSVN	SAVONA	2018-05-26 07:30:00	Croisières
COSTA NEORIVIERA	PAQUEBOT	COSTA CROISIERES SPA	MONACO MARITIME FRANCE	181	ITCTA	CATANIA	2018-05-26 07:50:00	Croisières
PIANA	NAVIRE RO-RO	LA MERIDIONALE	LA MERIDIONALE	070	FRBIA	BASTIA	2018-05-26 07:55:00	Commercial
COSTA VICTORIA	PAQUEBOT	COSTA CROISIERES SPA	MONACO MARITIME FRANCE	002	*	*	2018-05-26 08:08:09	Croisières
COSTA FASCINOSA	PAQUEBOT	COSTA CROISIERES SPA	MONACO MARITIME FRANCE	163	*	*	2018-05-26 08:14:39	Croisières
MONT VENTOUX	NAVIRE RO-RO	CMA CGM SA	CMA CGM AG FRANCE SAS AG MARSEIL	054	TNTUN	TUNIS	2018-05-26 08:20:00	Commercial
BENEDIKT RAMBOW	P. CONT. CELLULAIRE	CMA CGM SA	CMA CGM AG FRANCE SAS AG MARSEIL	156	DZAAE	ANNABA (EX BONE)	2018-05-26 11:09:32	Commercial
SUSAN BORCHARD	P. CONT. CELLULAIRE	BORCHARD LINES LTD	MARMEDSA SARL	156	ESBCN	BARCELONA	2018-05-26 16:46:03	Commercial
PACAYA	P. CONT. CELLULAIRE	CMA CGM SA	CMA CGM AG FRANCE SAS AG MARSEIL	154	DZGHZ	GHAZAOUET	2018-05-26 20:47:12	Commercial
JEAN NICOLI	NAVIRE RO-RO	MCM	CORSICA LINEA SAS	004	FRAJA	AJACCIO	2018-05-27 05:51:07	Commercial
MSC OPERA	PAQUEBOT	MSC CRUISES	SOGECA	181	ITGOA	GENOVA	2018-05-27 07:02:08	Croisières
KALLISTE	NAVIRE RO-RO	LA MERIDIONALE	LA MERIDIONALE	068	FRPRP	PROPRIANO	2018-05-27 07:23:00	Commercial
COSTA DIADEMA	PAQUEBOT	COSTA CROISIERES SPA	MONACO MARITIME FRANCE	163	ITSVN	SAVONA	2018-05-27 07:38:00	Croisières
PAGLIA ORBA	NAVIRE RO-RO	MCM	CORSICA LINEA SAS	074	FRPVO	PORTOVECCHIO	2018-05-27 07:53:34	Commercial
MONTE D'ORO	NAVIRE RO-RO	MCM	CORSICA LINEA SAS	078	FRILR	L'ILEROUSSE	2018-05-27 08:05:09	Commercial
TASSILI II	CAR-FERRIE	E N T M V	ENTMV	093	DZORN	ORAN	2018-05-27 15:32:32	Commercial
CAROLINA STAR	P. CONT. CELLULAIRE	CMA CGM SA	CMA CGM AG FRANCE SAS AG MARSEIL	153	ESALG	ALGECIRAS	2018-05-28 05:28:26	Commercial
CRYSTAL SERENITY	PAQUEBOT	CRYSTAL CRUISES	CRUISE SERVICES	183	MCMON	MONACO	2018-05-28 05:42:00	Croisières
GIROLATA	NAVIRE RO-RO	LA MERIDIONALE	LA MERIDIONALE	070	FRAJA	AJACCIO	2018-05-28 06:33:37	Commercial
PASCAL PAOLI	NAVIRE RO-RO	MCM	CORSICA LINEA SAS	078	FRBIA	BASTIA	2018-05-28 06:45:08	Commercial
STENA FORECASTER	NAVIRE RO-RO	COTUNAV	WORMS SERVICES MARITIMES	057	TNRDS	RADES	2018-05-28 07:29:08	Commercial
BOTNIA SEAWAYS	NAVIRE RO-RO	DFDS A/S	DFDS SEAWAYS	054	TNRDS	RADES	2018-05-28 07:50:00	Commercial
CAISSON C2	NAV. NON CLASSE	CLIENTS DIVERS	DIVERS AGENTS	121	FRMRS	MARSEILLE	2018-05-28 12:00:00	Servitude (Fluvial).
MONTE D'ORO	NAVIRE RO-RO	MCM	CORSICA LINEA SAS	118	FRPOV	PORTVENDRES	2018-05-28 16:52:00	Commercial
VN REBEL	REMOR.RAVITAI	CLIENTS DIVERS	WILHELMSEN SHIPS SERVICE FRANCE SAS	095	FRTLN	TOULON	2018-05-28 18:23:19	Routine
SEAGULL OF CAYMAN	NAV. DE PLAISANCE	CLIENTS DIVERS	SUD MARINE SHIPYARD	PPA	*	*	2018-05-28 21:53:37	Réparation navale
NEPTUNE HORIZON	CAR CARRIER	NEPTUNE LINES	PROMARMED INTERNATIONAL	032	TNLGN	LA GOULETTE NORD (HALQUELOUED)	2018-05-29 05:16:00	Commercial
JEAN NICOLI	NAVIRE RO-RO	MCM	CORSICA LINEA SAS	118	FRAJA	AJACCIO	2018-05-29 06:38:00	Commercial
PIANA	NAVIRE RO-RO	LA MERIDIONALE	LA MERIDIONALE	070	FRBIA	BASTIA	2018-05-29 07:06:00	Commercial
SYMPHONY OF THE SEAS	PAQUEBOT	ROYALCARIBBEAN USA	CRUISE SERVICES	183	ESPMI	PALMA DE MALLORCA	2018-05-29 08:50:00	Croisières
DANIELLE CASANOVA	CAR-FERRIE	MCM	CORSICA LINEA SAS	093	TNLGN	LA GOULETTE NORD (HALQUELOUED)	2018-05-29 10:53:02	Commercial
TARIQ IBN ZIYAD	CAR-FERRIE	E N T M V	ENTMV	086	DZALG	ALGER (ALGIERS)	2018-05-29 14:13:30	Commercial
CAISSON A06	NAV. NON CLASSE	CLIENTS DIVERS	MEDITERRANEENNE CONSIGNATION MANUTENTION	199	FRMRS	MARSEILLE	2018-05-29 15:30:00	Servitude (Fluvial).
CAISSON A10	NAV. NON CLASSE	CLIENTS DIVERS	DIVERS AGENTS	122	FRMRS	MARSEILLE	2018-05-29 22:30:34	Servitude (Fluvial).
MIRIAM BORCHARD	P. CONT. CELLULAIRE	BORCHARD LINES LTD	MARMEDSA SARL	156	ESBCN	BARCELONA	2018-05-29 23:37:00	Commercial
GIROLATA	NAVIRE RO-RO	LA MERIDIONALE	LA MERIDIONALE	070	FRAJA	AJACCIO	2018-05-30 06:34:38	Commercial
PASCAL PAOLI	NAVIRE RO-RO	MCM	CORSICA LINEA SAS	074	FRBIA	BASTIA	2018-05-30 06:49:38	Commercial
KALLISTE	NAVIRE RO-RO	LA MERIDIONALE	LA MERIDIONALE	068	FRPRP	PROPRIANO	2018-05-30 06:58:00	Commercial
SALAMMBO	NAVIRE RO-RO	COTUNAV	WORMS SERVICES MARITIMES	054	TNRDS	RADES	2018-05-30 07:04:00	Commercial
MONTE D'ORO	NAVIRE RO-RO	MCM	CORSICA LINEA SAS	080	FRILR	L'ILEROUSSE	2018-05-30 07:18:24	Commercial
SAUMATY	CARGO CONVENT.	MARFRET	CIE MARITIME MARFRET	153	DZALG	ALGER (ALGIERS)	2018-05-30 07:30:54	Commercial
PAGLIA ORBA	NAVIRE RO-RO	MCM	CORSICA LINEA SAS	078	FRPVO	PORTOVECCHIO	2018-05-30 07:43:04	Commercial
CARTHAGE	CAR-FERRIE	MCM	CORSICA LINEA SAS	093	TNLGN	LA GOULETTE NORD (HALQUELOUED)	2018-05-30 12:04:49	Commercial
VIZZAVONA	ROPAX	MCM	CORSICA LINEA SAS	F08	*	*	2018-05-30 16:35:00	Réparation navale
REPUBBLICA DEL BRASILE	P.CONTENEURS ROUL	GRIMALDI GROUP	GRIMALDI ACL FRANCE	157	FRSET	SETE	2018-05-31 00:30:00	Commercial
MARFRET NIOLON	NAVIRE RO-RO	CNAN GROUPE SPA	NAVIMED	048	DZALG	ALGER (ALGIERS)	2018-05-31 06:15:00	Commercial
PIANA	NAVIRE RO-RO	LA MERIDIONALE	LA MERIDIONALE	070	FRBIA	BASTIA	2018-05-31 06:45:03	Commercial
JEAN NICOLI	NAVIRE RO-RO	MCM	CORSICA LINEA SAS	118	FRAJA	AJACCIO	2018-05-31 06:50:00	Commercial
VIKING STAR	PAQUEBOT	CLIENTS DIVERS	COURMAR	162	MCMON	MONACO	2018-05-31 07:53:49	Croisières
MONT VENTOUX	NAVIRE RO-RO	CMA CGM SA	CMA CGM AG FRANCE SAS AG MARSEIL	054	TNTUN	TUNIS	2018-05-31 07:55:00	Commercial
MARINA	P. CONT. CELLULAIRE	CMA CGM SA	CMA CGM AG FRANCE SAS AG MARSEIL	153	*	*	2018-05-31 09:27:36	Commercial
ILIENNE	NAV. NON CLASSE	CLIENTS DIVERS	GRAND PORT MARITIME DE MARSEILLE	082	FRMRS	MARSEILLE	2018-05-31 12:07:57	Ne pas escaler
DANIELLE CASANOVA	CAR-FERRIE	MCM	CORSICA LINEA SAS	082	DZALG	ALGER (ALGIERS)	2018-05-31 14:07:10	Commercial
NORTHSEA RATIONAL	NAV. PROD. CHIM	CLIENTS DIVERS	S-A FERRARI SHIPPING AGENCY	143	NLSLU	SLUISKIL	2018-05-31 18:01:05	Commercial
DEVON	P. CONT. CELLULAIRE	CMA CGM SA	CMA CGM AG FRANCE SAS AG MARSEIL	154	ITGOA	GENOVA	2018-06-01 05:29:48	Commercial
CORONA J	P. CONT. CELLULAIRE	CMA CGM SA	CMA CGM AG FRANCE SAS AG MARSEIL	157	ITGOA	GENOVA	2018-06-01 05:45:14	Commercial
GIROLATA	NAVIRE RO-RO	LA MERIDIONALE	LA MERIDIONALE	070	FRAJA	AJACCIO	2018-06-01 06:31:55	Commercial
PASCAL PAOLI	NAVIRE RO-RO	MCM	CORSICA LINEA SAS	074	FRBIA	BASTIA	2018-06-01 06:49:05	Commercial
MONTE D'ORO	NAVIRE RO-RO	MCM	CORSICA LINEA SAS	080	FRILR	L'ILEROUSSE	2018-06-01 07:14:46	Commercial
KALLISTE	NAVIRE RO-RO	LA MERIDIONALE	LA MERIDIONALE	068	FRPRP	PROPRIANO	2018-06-01 07:30:00	Commercial
PAGLIA ORBA	NAVIRE RO-RO	MCM	CORSICA LINEA SAS	078	FRPVO	PORTOVECCHIO	2018-06-01 07:38:41	Commercial
ELYSSA	NAVIRE RO-RO	COTUNAV	WORMS SERVICES MARITIMES	054	TNRDS	RADES	2018-06-01 07:50:00	Commercial
MAESTRO UNIVERSE	NAVIRE RO-RO	CLIENTS DIVERS	INCHCAPE SHIPPING SVICES FRANCE	013	*	*	2018-06-01 08:22:00	Stationnement
ERATO	P. CONT. CELLULAIRE	CMA CGM SA	CMA CGM AG FRANCE SAS AG MARSEIL	155	ITGOA	GENOVA	2018-06-01 11:13:00	Commercial
ELYROS	CAR-FERRIE	E N T M V	ENTMV	093	DZALG	ALGER (ALGIERS)	2018-06-01 11:37:11	Commercial
MSC DIVINA	PAQUEBOT	MSC CRUISES	SOGECA	181	ESVLC	VALENCIA	2018-06-01 12:06:00	Croisières
CISAMPO	VEDETTE PASSAGER	MSM	STE COOPERATIVE LAMANAGE PORTS	164	*	*	2018-06-01 12:30:00	Ne pas escaler
GOURAYA	CARGO CONVENT.	CNAN GROUPE SPA	NAVIMED	045	ITGOA	GENOVA	2018-06-01 12:53:00	Commercial
AKNOUL	NAVIRE RO-RO	CMA CGM SA	CMA CGM AG FRANCE SAS AG MARSEIL	059	MACAS	CASABLANCA	2018-06-01 20:15:14	Commercial
OPS HAMBURG	P. CONT. CELLULAIRE	CMA CGM SA	CMA CGM AG FRANCE SAS AG MARSEIL	155	DZGHZ	GHAZAOUET	2018-06-01 23:04:47	Commercial
KARINA	P.CONTE.POLYVALE.	CMA CGM SA	CMA CGM AG FRANCE SAS AG MARSEIL	152	DZDJE	DJENDJEN	2018-06-02 05:19:19	Commercial
BOTNIA SEAWAYS	NAVIRE RO-RO	DFDS A/S	DFDS SEAWAYS	054	TNRDS	RADES	2018-06-02 06:28:55	Commercial
JEAN NICOLI	NAVIRE RO-RO	MCM	CORSICA LINEA SAS	119	FRAJA	AJACCIO	2018-06-02 06:34:00	Commercial
PIANA	NAVIRE RO-RO	LA MERIDIONALE	LA MERIDIONALE	070	FRBIA	BASTIA	2018-06-02 06:42:35	Commercial
JEAN NICOLI	NAVIRE RO-RO	MCM	CORSICA LINEA SAS	026	FRAJA	AJACCIO	2018-06-02 09:30:00	Commercial
TASSILI II	CAR-FERRIE	E N T M V	ENTMV	086	DZORN	ORAN	2018-06-02 13:00:00	Commercial
KARINA	P.CONTE.POLYVALE.	CMA CGM SA	CMA CGM AG FRANCE SAS AG MARSEIL	152	DZDJE	DJENDJEN	2018-06-02 13:25:00	Commercial
JEAN NICOLI	NAVIRE RO-RO	MCM	CORSICA LINEA SAS	119	FRAJA	AJACCIO	2018-06-02 17:00:48	Commercial
KALLISTE	NAVIRE RO-RO	LA MERIDIONALE	LA MERIDIONALE	068	FRPRP	PROPRIANO	2018-06-03 06:21:31	Commercial
MONTE D'ORO	NAVIRE RO-RO	MCM	CORSICA LINEA SAS	026	FRILR	L'ILEROUSSE	2018-06-03 06:26:00	Commercial
MEIN SCHIFF 6	PAQUEBOT	ROYALCARIBBEAN USA	MONACO MARITIME FRANCE	162	FRCEQ	CANNES	2018-06-03 07:05:00	Croisières
GIROLATA	NAVIRE RO-RO	LA MERIDIONALE	LA MERIDIONALE	070	FRAJA	AJACCIO	2018-06-03 07:22:22	Commercial
ARCADIA	PAQUEBOT	PO CRUISES	INTERCRUISES SHORESIDE AND PORT SERVICES	181	ESBCN	BARCELONA	2018-06-03 07:26:00	Croisières
PAGLIA ORBA	NAVIRE RO-RO	MCM	CORSICA LINEA SAS	004	FRPVO	PORTOVECCHIO	2018-06-03 07:48:00	Commercial
PASCAL PAOLI	NAVIRE RO-RO	MCM	CORSICA LINEA SAS	078	FRBIA	BASTIA	2018-06-03 07:51:48	Commercial
COSTA DIADEMA	PAQUEBOT	COSTA CROISIERES SPA	MONACO MARITIME FRANCE	163	ITSVN	SAVONA	2018-06-03 07:56:00	Croisières
CAP CAMARAT	NAVIRE RO-RO	CMA CGM SA	CMA CGM AG FRANCE SAS AG MARSEIL	065	DZMOS	MOSTAGANEM	2018-06-03 10:29:56	Commercial
VIZZAVONA	ROPAX	MCM	CORSICA LINEA SAS	005	*	*	2018-06-03 14:20:00	Commercial
KATHERINE BORCHARD	P. CONT. CELLULAIRE	BORCHARD LINES LTD	MARMEDSA SARL	155	ITSAL	SALERNO	2018-06-03 18:02:00	Commercial
LOUIS S	P. CONT. CELLULAIRE	CMA CGM SA	CMA CGM AG FRANCE SAS AG MARSEIL	154	ESALG	ALGECIRAS	2018-06-04 05:06:00	Commercial
LOUISA SCHULTE	P. CONT. CELLULAIRE	CMA CGM AG FRANCE SAS AG MARSEIL	CMA CGM AG FRANCE SAS AG MARSEIL	152	DZAAE	ANNABA (EX BONE)	2018-06-04 05:23:00	Commercial
KALLISTE	NAVIRE RO-RO	LA MERIDIONALE	LA MERIDIONALE	068	FRPOV	PORTVENDRES	2018-06-04 06:15:00	Commercial
PIANA	NAVIRE RO-RO	LA MERIDIONALE	LA MERIDIONALE	070	FRBIA	BASTIA	2018-06-04 06:37:42	Commercial
JEAN NICOLI	NAVIRE RO-RO	MCM	CORSICA LINEA SAS	004	FRAJA	AJACCIO	2018-06-04 06:53:00	Commercial
AMILCAR	NAVIRE RO-RO	COTUNAV	WORMS SERVICES MARITIMES	057	TNRDS	RADES	2018-06-04 07:14:00	Commercial
VIKING STAR	PAQUEBOT	CLIENTS DIVERS	COURMAR	162	ESPAL	PALAMOS	2018-06-04 07:16:34	Croisières
MONT VENTOUX	NAVIRE RO-RO	CMA CGM SA	CMA CGM AG FRANCE SAS AG MARSEIL	054	TNTUN	TUNIS	2018-06-04 09:45:00	Commercial
ELYROS	CAR-FERRIE	E N T M V	ENTMV	093	DZALG	ALGER (ALGIERS)	2018-06-04 12:26:51	Commercial
PAGLIA ORBA	NAVIRE RO-RO	MCM	CORSICA LINEA SAS	078	FRAJA	AJACCIO	2018-06-04 12:52:40	Commercial
MONTE D'ORO	NAVIRE RO-RO	MCM	CORSICA LINEA SAS	119	FRBIA	BASTIA	2018-06-04 14:25:00	Commercial
GIROLATA	NAVIRE RO-RO	LA MERIDIONALE	LA MERIDIONALE	070	FRAJA	AJACCIO	2018-06-05 06:32:23	Commercial
PASCAL PAOLI	NAVIRE RO-RO	MCM	CORSICA LINEA SAS	074	FRBIA	BASTIA	2018-06-05 06:48:04	Commercial
RIVIERA	PAQUEBOT	OCEANIA CRUISES USA	INTERCRUISES SHORESIDE AND PORT SERVICES	163	MCMON	MONACO	2018-06-05 07:24:49	Croisières
SYMPHONY OF THE SEAS	PAQUEBOT	ROYALCARIBBEAN USA	CRUISE SERVICES	183	ESPMI	PALMA DE MALLORCA	2018-06-05 08:36:00	Croisières
TASSILI II	CAR-FERRIE	E N T M V	ENTMV	086	DZSKI	SKIKDA (EX PHILIPPEVILLE)	2018-06-05 09:20:22	Commercial
CAP CAMARAT	NAVIRE RO-RO	CMA CGM SA	CMA CGM AG FRANCE SAS AG MARSEIL	152	DZMOS	MOSTAGANEM	2018-06-05 09:31:12	Commercial
DANIELLE CASANOVA	CAR-FERRIE	MCM	CORSICA LINEA SAS	093	TNLGN	LA GOULETTE NORD (HALQUELOUED)	2018-06-05 10:54:48	Commercial
JOLLY CRISTALLO	NAVIRE RO-RO	IGNAZIO MESSINA C-S P A	I MESSINA FRANCE	157	ESBCN	BARCELONA	2018-06-05 15:53:43	Commercial
PIANA	NAVIRE RO-RO	LA MERIDIONALE	LA MERIDIONALE	070	FRBIA	BASTIA	2018-06-06 06:43:17	Commercial
JEAN NICOLI	NAVIRE RO-RO	MCM	CORSICA LINEA SAS	004	FRAJA	AJACCIO	2018-06-06 06:50:00	Commercial
VIKINGLAND	NAVIRE RO-RO	COTUNAV	WORMS SERVICES MARITIMES	057	TNRDS	RADES	2018-06-06 07:20:00	Commercial
KALLISTE	NAVIRE RO-RO	LA MERIDIONALE	LA MERIDIONALE	068	FRPRP	PROPRIANO	2018-06-06 07:25:00	Commercial
MONTE D'ORO	NAVIRE RO-RO	MCM	CORSICA LINEA SAS	119	FRILR	L'ILEROUSSE	2018-06-06 07:25:00	Commercial
PAGLIA ORBA	NAVIRE RO-RO	MCM	CORSICA LINEA SAS	078	FRPVO	PORTOVECCHIO	2018-06-06 07:34:23	Commercial
OOSTERDAM	PAQUEBOT	HOLLAND AMERICA LINE USA	CRUISE SERVICES	163	ESBCN	BARCELONA	2018-06-06 07:35:00	Croisières
CROWN PRINCESS	PAQUEBOT	PRINCESS CRUISES USA	CRUISE SERVICES	183	GIGIB	GIBRALTAR	2018-06-06 07:35:00	Croisières
VIZZAVONA	ROPAX	MCM	CORSICA LINEA SAS	005	FRAJA	AJACCIO	2018-06-06 07:47:00	Commercial
SAUMATY	CARGO CONVENT.	MARFRET	CIE MARITIME MARFRET	152	DZALG	ALGER (ALGIERS)	2018-06-06 08:28:00	Commercial
REVELLATA 1	PAQUEBOT	ICARD MARITIME	ICARD MARITIME	VISITE	*	*	2018-06-06 09:49:22	Ne pas escaler
CARTHAGE	CAR-FERRIE	MCM	CORSICA LINEA SAS	082	TNLGN	LA GOULETTE NORD (HALQUELOUED)	2018-06-06 10:17:11	Commercial
NEPTUNE ILIAD	CAR CARRIER	NEPTUNE LINES	PROMARMED INTERNATIONAL	031	ITCVV	CIVITAVECCHIA	2018-06-06 11:50:00	Commercial
ELYROS	CAR-FERRIE	E N T M V	ENTMV	093	DZALG	ALGER (ALGIERS)	2018-06-06 12:08:28	Commercial
MEDITERRANEE	CAR-FERRIE	MCM	CORSICA LINEA SAS	190	DZALG	ALGER (ALGIERS)	2018-06-06 19:00:00	Réparation navale
BENEDIKT RAMBOW	P. CONT. CELLULAIRE	CMA CGM SA	CMA CGM AG FRANCE SAS AG MARSEIL	153	DZSKI	SKIKDA (EX PHILIPPEVILLE)	2018-06-06 22:47:55	Commercial
ST JOHN ARK	P. CONT. CELLULAIRE	CMA CGM SA	CMA CGM AG FRANCE SAS AG MARSEIL	154	DZBJA	BEJAIA (EX BOUGIE)	2018-06-07 00:45:00	Commercial
RAYMOND CROZE	NAV. TRAV. MARITIME	CLIENTS DIVERS	WORMS SERVICES MARITIMES	F09	FRYNE	LA SEYNESURMER	2018-06-07 06:31:00	Réparation navale
GIROLATA	NAVIRE RO-RO	LA MERIDIONALE	LA MERIDIONALE	070	FRAJA	AJACCIO	2018-06-07 06:32:03	Commercial
PASCAL PAOLI	NAVIRE RO-RO	MCM	CORSICA LINEA SAS	074	FRBIA	BASTIA	2018-06-07 06:46:53	Commercial
BOTNIA SEAWAYS	NAVIRE RO-RO	DFDS A/S	DFDS SEAWAYS	054	TNRDS	RADES	2018-06-07 07:50:00	Commercial
DANIELLE CASANOVA	CAR-FERRIE	MCM	CORSICA LINEA SAS	082	DZALG	ALGER (ALGIERS)	2018-06-07 10:52:52	Commercial
LUCIE SCHULTE	P. CONT. CELLULAIRE	CMA CGM SA	CMA CGM AG FRANCE SAS AG MARSEIL	156	ITGOA	GENOVA	2018-06-07 11:17:00	Commercial
JOANNA BORCHARD	P. CONT. CELLULAIRE	BORCHARD LINES LTD	MARMEDSA SARL	157	ITSAL	SALERNO	2018-06-07 11:30:00	Commercial
FARUK KAAN	CARGO CONVENT.	CNAN GROUPE SPA	NAVIMED	045	ITGOA	GENOVA	2018-06-07 13:40:00	Commercial
KISMET	NAV. DE PLAISANCE	CLIENTS DIVERS	ATL MEDITERRANEE	199	*	*	2018-06-07 14:28:06	Ne pas escaler
WINCHESTER STRAIT	P. CONT. CELLULAIRE	CMA CGM SA	CMA CGM AG FRANCE SAS AG MARSEIL	RADE	ESVLC	VALENCIA	2018-06-07 16:55:33	Commercial
BATEAU PORTE F10	*	CLIENTS DIVERS	GRAND PORT MARITIME DE MARSEILLE	190	FRMRS	MARSEILLE	2018-06-07 17:20:02	Réparation navale
MAX CHAMPION	P. CONT. CELLULAIRE	CMA CGM SA	CMA CGM AG FRANCE SAS AG MARSEIL	153	ITGOA	GENOVA	2018-06-08 05:19:00	Commercial
WINCHESTER STRAIT	P. CONT. CELLULAIRE	CMA CGM SA	CMA CGM AG FRANCE SAS AG MARSEIL	155	ESVLC	VALENCIA	2018-06-08 05:36:32	Commercial
JEAN NICOLI	NAVIRE RO-RO	MCM	CORSICA LINEA SAS	004	FRAJA	AJACCIO	2018-06-08 06:35:00	Commercial
PIANA	NAVIRE RO-RO	LA MERIDIONALE	LA MERIDIONALE	070	FRBIA	BASTIA	2018-06-08 06:43:37	Commercial
MONTE D'ORO	NAVIRE RO-RO	MCM	CORSICA LINEA SAS	078	FRILR	L'ILEROUSSE	2018-06-08 07:12:23	Commercial
KALLISTE	NAVIRE RO-RO	LA MERIDIONALE	LA MERIDIONALE	068	FRPRP	PROPRIANO	2018-06-08 07:16:18	Commercial
PAGLIA ORBA	NAVIRE RO-RO	MCM	CORSICA LINEA SAS	074	FRPVO	PORTOVECCHIO	2018-06-08 07:38:08	Commercial
ELYSSA	NAVIRE RO-RO	COTUNAV	WORMS SERVICES MARITIMES	057	TNRDS	RADES	2018-06-08 08:37:19	Commercial
BPSPIE	*	CLIENTS DIVERS	GRAND PORT MARITIME DE MARSEILLE	F10	*	*	2018-06-08 11:20:00	Réparation navale
MSC DIVINA	PAQUEBOT	MSC CRUISES	SOGECA	181	ESVLC	VALENCIA	2018-06-08 12:18:47	Croisières
ELYROS	CAR-FERRIE	E N T M V	ENTMV	093	DZALG	ALGER (ALGIERS)	2018-06-08 12:56:16	Commercial
CISAMPO	VEDETTE PASSAGER	MSM	STE COOPERATIVE LAMANAGE PORTS	164	*	*	2018-06-08 13:35:07	Ne pas escaler
AKNOUL	NAVIRE RO-RO	CMA CGM SA	CMA CGM AG FRANCE SAS AG MARSEIL	059	MACAS	CASABLANCA	2018-06-09 04:03:28	Commercial
ST JOHN ARK	P. CONT. CELLULAIRE	CMA CGM SA	CMA CGM AG FRANCE SAS AG MARSEIL	154	DZBJA	BEJAIA (EX BOUGIE)	2018-06-09 04:15:35	Commercial
EMILY BORCHARD	P. CONT. CELLULAIRE	BORCHARD LINES LTD	MARMEDSA SARL	157	ESBCN	BARCELONA	2018-06-09 05:33:05	Commercial
PACAYA	P. CONT. CELLULAIRE	CMA CGM SA	CMA CGM AG FRANCE SAS AG MARSEIL	152	DZGHZ	GHAZAOUET	2018-06-09 05:45:50	Commercial
GIROLATA	NAVIRE RO-RO	LA MERIDIONALE	LA MERIDIONALE	070	FRAJA	AJACCIO	2018-06-09 06:32:26	Commercial
PASCAL PAOLI	NAVIRE RO-RO	MCM	CORSICA LINEA SAS	074	FRBIA	BASTIA	2018-06-09 06:43:31	Commercial
MONT VENTOUX	NAVIRE RO-RO	CMA CGM SA	CMA CGM AG FRANCE SAS AG MARSEIL	054	TNTUN	TUNIS	2018-06-09 07:13:00	Commercial
MARFRET NIOLON	NAVIRE RO-RO	CNAN GROUPE SPA	NAVIMED	048	DZBJA	BEJAIA (EX BOUGIE)	2018-06-09 07:23:00	Commercial
VIZZAVONA	ROPAX	MCM	CORSICA LINEA SAS	026	FRAJA	AJACCIO	2018-06-09 08:03:26	Commercial
MARINA	P. CONT. CELLULAIRE	CMA CGM SA	CMA CGM AG FRANCE SAS AG MARSEIL	153	DZALG	ALGER (ALGIERS)	2018-06-09 08:53:34	Commercial
EEMSLIFT ELLEN	CARGO CONVENT.	CLIENTS DIVERS	PROMARMED INTERNATIONAL	022	ITPMO	PALERMO	2018-06-09 08:58:14	Commercial
TANIT	CAR-FERRIE	MCM	CORSICA LINEA SAS	006	TNLGN	LA GOULETTE NORD (HALQUELOUED)	2018-06-09 14:13:04	Commercial
TARIQ IBN ZIYAD	CAR-FERRIE	E N T M V	ENTMV	086	DZORN	ORAN	2018-06-09 20:48:11	Commercial
SUSAN BORCHARD	P. CONT. CELLULAIRE	BORCHARD LINES LTD	MARMEDSA SARL	153	ESBCN	BARCELONA	2018-06-10 05:39:45	Commercial
KALLISTE	NAVIRE RO-RO	LA MERIDIONALE	LA MERIDIONALE	068	FRPRP	PROPRIANO	2018-06-10 06:56:00	Commercial
MONTE D'ORO	NAVIRE RO-RO	MCM	CORSICA LINEA SAS	109	FRILR	L'ILEROUSSE	2018-06-10 07:00:41	Commercial
PAGLIA ORBA	NAVIRE RO-RO	MCM	CORSICA LINEA SAS	118	FRPVO	PORTOVECCHIO	2018-06-10 07:08:00	Commercial
JEAN NICOLI	NAVIRE RO-RO	MCM	CORSICA LINEA SAS	004	FRAJA	AJACCIO	2018-06-10 07:19:21	Commercial
PIANA	NAVIRE RO-RO	LA MERIDIONALE	LA MERIDIONALE	070	FRBIA	BASTIA	2018-06-10 07:37:32	Commercial
COSTA DIADEMA	PAQUEBOT	COSTA CROISIERES SPA	MONACO MARITIME FRANCE	163	ITSVN	SAVONA	2018-06-10 08:10:00	Croisières
GRANDE COSTA D'AVORIO	P.CONTENEURS ROUL	GRIMALDI GROUP	GRIMALDI ACL FRANCE	157	ESVLC	VALENCIA	2018-06-10 09:00:00	Commercial
PAGLIA ORBA	NAVIRE RO-RO	MCM	CORSICA LINEA SAS	028	FRPVO	PORTOVECCHIO	2018-06-10 09:15:00	Commercial
EL DJAZAIR II	CAR-FERRIE	E N T M V	ENTMV	086	ITGOA	GENOVA	2018-06-10 13:02:07	Commercial
GIROLATA	NAVIRE RO-RO	LA MERIDIONALE	LA MERIDIONALE	070	FRAJA	AJACCIO	2018-06-11 06:29:10	Commercial
PASCAL PAOLI	NAVIRE RO-RO	MCM	CORSICA LINEA SAS	074	FRBIA	BASTIA	2018-06-11 06:40:05	Commercial
DANIELLE CASANOVA	CAR-FERRIE	MCM	CORSICA LINEA SAS	082	FRAJA	AJACCIO	2018-06-11 06:56:00	Commercial
SALAMMBO	NAVIRE RO-RO	COTUNAV	WORMS SERVICES MARITIMES	057	TNRDS	RADES	2018-06-11 07:21:00	Commercial
BOTNIA SEAWAYS	NAVIRE RO-RO	DFDS A/S	DFDS SEAWAYS	054	TNRDS	RADES	2018-06-11 07:51:00	Commercial
JOANNA	P. CONT. CELLULAIRE	CMA CGM SA	CMA CGM AG FRANCE SAS AG MARSEIL	152	DZALG	ALGER (ALGIERS)	2018-06-11 11:25:00	Commercial
ELYROS	CAR-FERRIE	E N T M V	ENTMV	093	DZALG	ALGER (ALGIERS)	2018-06-11 12:04:50	Commercial
PAGLIA ORBA	NAVIRE RO-RO	MCM	CORSICA LINEA SAS	078	FRAJA	AJACCIO	2018-06-11 13:19:21	Commercial
CARTHAGE	CAR-FERRIE	MCM	CORSICA LINEA SAS	093	TNLGN	LA GOULETTE NORD (HALQUELOUED)	2018-06-11 16:22:34	Commercial
ELYSSA	NAVIRE RO-RO	COTUNAV	WORMS SERVICES MARITIMES	057	TNRDS	RADES	2018-06-11 21:00:00	Commercial
MAESTRO	NAV. FLUVIO-MARIT	CLIENTS DIVERS	PROMARMED INTERNATIONAL	022	FRFOS	FOSSURMER	2018-06-12 00:54:55	Commercial
JEAN NICOLI	NAVIRE RO-RO	MCM	CORSICA LINEA SAS	004	FRAJA	AJACCIO	2018-06-12 06:30:00	Commercial
PIANA	NAVIRE RO-RO	LA MERIDIONALE	LA MERIDIONALE	070	FRBIA	BASTIA	2018-06-12 06:46:34	Commercial
VIZZAVONA	ROPAX	MCM	CORSICA LINEA SAS	005	FRBIA	BASTIA	2018-06-12 07:40:00	Commercial
SYMPHONY OF THE SEAS	PAQUEBOT	ROYALCARIBBEAN USA	CRUISE SERVICES	183	ESPMI	PALMA DE MALLORCA	2018-06-12 08:25:00	Croisières
VB RHONE	REMOR.RAVITAI	CLIENTS DIVERS	SUD MARINE SHIPYARD	F01	*	*	2018-06-12 08:45:00	Réparation navale
BATEAU PORTE F10	*	CLIENTS DIVERS	GRAND PORT MARITIME DE MARSEILLE	190	FRMRS	MARSEILLE	2018-06-12 11:20:00	Réparation navale
JEAN NICOLI	NAVIRE RO-RO	MCM	CORSICA LINEA SAS	F08	FRAJA	AJACCIO	2018-06-12 13:40:26	Réparation navale
STARVIP	CARGO CONVENT.	CLIENTS DIVERS	SEA INVEST SHIPPING AGENCY	021	FRCOZ	CARONTE	2018-06-12 14:40:00	Réparation navale
MEDITERRANEE	CAR-FERRIE	MCM	CORSICA LINEA SAS	082	FRMRS	MARSEILLE	2018-06-12 18:07:54	Commercial
SAUMATY	CARGO CONVENT.	MARFRET	CIE MARITIME MARFRET	153	DZALG	ALGER (ALGIERS)	2018-06-12 18:35:00	Commercial
NEPTUNE THALASSA	CAR CARRIER	NEPTUNE LINES	PROMARMED INTERNATIONAL	032	ITCVV	CIVITAVECCHIA	2018-06-12 20:04:00	Commercial
PASCAL PAOLI	NAVIRE RO-RO	MCM	CORSICA LINEA SAS	119	FRBIA	BASTIA	2018-06-13 06:32:00	Commercial
GIROLATA	NAVIRE RO-RO	LA MERIDIONALE	LA MERIDIONALE	070	FRAJA	AJACCIO	2018-06-13 06:35:32	Commercial
KALLISTE	NAVIRE RO-RO	LA MERIDIONALE	LA MERIDIONALE	068	FRPRP	PROPRIANO	2018-06-13 06:54:00	Commercial
ULYSSE	NAVIRE RO-RO	COTUNAV	WORMS SERVICES MARITIMES	057	TNRDS	RADES	2018-06-13 07:23:03	Commercial
PAGLIA ORBA	NAVIRE RO-RO	MCM	CORSICA LINEA SAS	074	FRPVO	PORTOVECCHIO	2018-06-13 07:58:14	Commercial
MONTE D'ORO	NAVIRE RO-RO	MCM	CORSICA LINEA SAS	109	FRILR	L'ILEROUSSE	2018-06-13 08:35:00	Commercial
LILLY SCHULTE	P. CONT. CELLULAIRE	CMA CGM SA	CMA CGM AG FRANCE SAS AG MARSEIL	154	ESALG	ALGECIRAS	2018-06-13 12:09:08	Commercial
ELYROS	CAR-FERRIE	E N T M V	ENTMV	093	DZALG	ALGER (ALGIERS)	2018-06-13 13:20:04	Commercial
CAP CAMARAT	NAVIRE RO-RO	CMA CGM SA	CMA CGM AG FRANCE SAS AG MARSEIL	065	DZMOS	MOSTAGANEM	2018-06-13 21:17:00	Commercial
VIZZAVONA	ROPAX	MCM	CORSICA LINEA SAS	005	FRAJA	AJACCIO	2018-06-14 06:42:00	Commercial
PIANA	NAVIRE RO-RO	LA MERIDIONALE	LA MERIDIONALE	070	FRBIA	BASTIA	2018-06-14 06:44:21	Commercial
VIKING STAR	PAQUEBOT	CLIENTS DIVERS	COURMAR	162	FRSTP	SAINTTROPEZ	2018-06-14 06:55:00	Croisières
MSC OPERA	PAQUEBOT	MSC CRUISES	SOGECA	181	ITGOA	GENOVA	2018-06-14 07:12:00	Croisières
CAISSON A10	NAV. NON CLASSE	CLIENTS DIVERS	DIVERS AGENTS	121	FRMRS	MARSEILLE	2018-06-14 08:50:00	Servitude (Fluvial).
GOURAYA	CARGO CONVENT.	CNAN GROUPE SPA	NAVIMED	048	ITGOA	GENOVA	2018-06-14 11:30:02	Commercial
MIRIAM BORCHARD	P. CONT. CELLULAIRE	BORCHARD LINES LTD	MARMEDSA SARL	155	ITSAL	SALERNO	2018-06-14 14:06:59	Commercial
DANIELLE CASANOVA	CAR-FERRIE	MCM	CORSICA LINEA SAS	093	DZALG	ALGER (ALGIERS)	2018-06-14 14:21:09	Commercial
JEAN NICOLI	NAVIRE RO-RO	MCM	CORSICA LINEA SAS	004	FRAJA	AJACCIO	2018-06-14 15:50:00	Commercial
CAISSON A11	NAV. NON CLASSE	CLIENTS DIVERS	DIVERS AGENTS	122	FRMRS	MARSEILLE	2018-06-14 15:50:00	Servitude (Fluvial).
ARKLOW MILL	CARGO CONVENT.	CLIENTS DIVERS	M B SHIP'S AGENTS	014	ESCEU	CEUTA	2018-06-14 22:45:28	Commercial
MONT VENTOUX	NAVIRE RO-RO	CMA CGM SA	CMA CGM AG FRANCE SAS AG MARSEIL	054	TNTUN	TUNIS	2018-06-14 23:19:39	Commercial
DEVON	P. CONT. CELLULAIRE	CMA CGM SA	CMA CGM AG FRANCE SAS AG MARSEIL	153	ITGOA	GENOVA	2018-06-15 05:32:41	Commercial
PASCAL PAOLI	NAVIRE RO-RO	MCM	CORSICA LINEA SAS	074	FRBIA	BASTIA	2018-06-15 06:44:52	Commercial
GIROLATA	NAVIRE RO-RO	LA MERIDIONALE	LA MERIDIONALE	070	FRAJA	AJACCIO	2018-06-15 06:47:55	Commercial
MEIN SCHIFF 6	PAQUEBOT	ROYALCARIBBEAN USA	MONACO MARITIME FRANCE	163	ESPMI	PALMA DE MALLORCA	2018-06-15 07:11:17	Croisières
MONTE D'ORO	NAVIRE RO-RO	MCM	CORSICA LINEA SAS	078	FRILR	L'ILEROUSSE	2018-06-15 07:14:17	Commercial
KALLISTE	NAVIRE RO-RO	LA MERIDIONALE	LA MERIDIONALE	068	FRPRP	PROPRIANO	2018-06-15 07:55:00	Commercial
PAGLIA ORBA	NAVIRE RO-RO	MCM	CORSICA LINEA SAS	080	FRPVO	PORTOVECCHIO	2018-06-15 08:01:23	Commercial
AKNOUL	NAVIRE RO-RO	CMA CGM SA	CMA CGM AG FRANCE SAS AG MARSEIL	059	MACAS	CASABLANCA	2018-06-15 08:20:00	Commercial
CAP CAMARAT	NAVIRE RO-RO	CMA CGM SA	CMA CGM AG FRANCE SAS AG MARSEIL	157	DZMOS	MOSTAGANEM	2018-06-15 11:50:00	Commercial
MSC DIVINA	PAQUEBOT	MSC CRUISES	SOGECA	181	ESVLC	VALENCIA	2018-06-15 12:15:00	Croisières
OPS HAMBURG	P. CONT. CELLULAIRE	CMA CGM SA	CMA CGM AG FRANCE SAS AG MARSEIL	153	DZGHZ	GHAZAOUET	2018-06-15 13:40:00	Commercial
VIZZAVONA	ROPAX	MCM	CORSICA LINEA SAS	026	FRAJA	AJACCIO	2018-06-15 17:00:00	Commercial
LIA IEVOLI	NAV. PROD. CHIM	CLIENTS DIVERS	M B SHIP'S AGENTS	143	ITFOL	FOLLONICA	2018-06-16 00:18:45	Commercial
JEAN NICOLI	NAVIRE RO-RO	MCM	CORSICA LINEA SAS	004	FRAJA	AJACCIO	2018-06-16 06:36:00	Commercial
PIANA	NAVIRE RO-RO	LA MERIDIONALE	LA MERIDIONALE	070	FRBIA	BASTIA	2018-06-16 06:44:37	Commercial
MSC SEAVIEW	PAQUEBOT	MSC CRUISES	SOGECA	183	ESBCN	BARCELONA	2018-06-16 07:03:08	Croisières
ELYSSA	NAVIRE RO-RO	COTUNAV	WORMS SERVICES MARITIMES	057	TNRDS	RADES	2018-06-16 07:52:00	Commercial
KATHERINE BORCHARD	P. CONT. CELLULAIRE	BORCHARD LINES LTD	MARMEDSA SARL	156	ESBCN	BARCELONA	2018-06-16 08:14:00	Commercial
CISAMPO	VEDETTE PASSAGER	MSM	STE COOPERATIVE LAMANAGE PORTS	164	*	*	2018-06-16 09:30:00	Ne pas escaler
TANIT	CAR-FERRIE	MCM	CORSICA LINEA SAS	006	TNLGN	LA GOULETTE NORD (HALQUELOUED)	2018-06-16 10:43:00	Commercial
BOTNIA SEAWAYS	NAVIRE RO-RO	DFDS A/S	DFDS SEAWAYS	054	TNRDS	RADES	2018-06-16 12:31:00	Commercial
JAGUAR	P. CONT. CELLULAIRE	CMA CGM SA	CMA CGM AG FRANCE SAS AG MARSEIL	153	ESVLC	VALENCIA	2018-06-16 13:42:00	Commercial
VIKING DIAMOND	NAVIRE RO-RO	NEPTUNE LINES	PROMARMED INTERNATIONAL	031	ESBCN	BARCELONA	2018-06-16 16:42:00	Commercial
SEAVEN LUCK	CARGO SPECIALIS.	CLIENTS DIVERS	SOCIETE MARITIME INTERNATIONALE	020	GRDRE	DREPANO RIOU	2018-06-16 17:40:00	Commercial
KARINA	P.CONTE.POLYVALE.	CMA CGM SA	CMA CGM AG FRANCE SAS AG MARSEIL	RADE	DZBJA	BEJAIA (EX BOUGIE)	2018-06-16 19:10:19	Rade cause avarie
GIROLATA	NAVIRE RO-RO	LA MERIDIONALE	LA MERIDIONALE	070	FRAJA	AJACCIO	2018-06-17 07:19:22	Commercial
MONTE D'ORO	NAVIRE RO-RO	MCM	CORSICA LINEA SAS	119	FRILR	L'ILEROUSSE	2018-06-17 07:20:00	Commercial
VIKING ORION	PAQUEBOT	CLIENTS DIVERS	COURMAR	162	MCMON	MONACO	2018-06-17 07:31:00	Croisières
DISNEY MAGIC	PAQUEBOT	DISNEY CRUISE LINE	MEDACRUISE AGENCY	183	ESBCN	BARCELONA	2018-06-17 07:35:00	Croisières
KALLISTE	NAVIRE RO-RO	LA MERIDIONALE	LA MERIDIONALE	068	FRPRP	PROPRIANO	2018-06-17 07:40:00	Commercial
PASCAL PAOLI	NAVIRE RO-RO	MCM	CORSICA LINEA SAS	074	FRBIA	BASTIA	2018-06-17 07:41:33	Commercial
COSTA DIADEMA	PAQUEBOT	COSTA CROISIERES SPA	MONACO MARITIME FRANCE	163	ITSVN	SAVONA	2018-06-17 07:50:33	Croisières
PAGLIA ORBA	NAVIRE RO-RO	MCM	CORSICA LINEA SAS	118	FRPVO	PORTOVECCHIO	2018-06-17 07:59:08	Commercial
MSC OPERA	PAQUEBOT	MSC CRUISES	SOGECA	181	ITGOA	GENOVA	2018-06-17 08:17:58	Croisières
KARINA	P.CONTE.POLYVALE.	CMA CGM SA	CMA CGM AG FRANCE SAS AG MARSEIL	155	DZBJA	BEJAIA (EX BOUGIE)	2018-06-17 16:30:00	Commercial
FLEUR N	P. CONT. CELLULAIRE	MARFRET	CIE MARITIME MARFRET	155	ITGOA	GENOVA	2018-06-18 04:40:00	Commercial
PIANA	NAVIRE RO-RO	LA MERIDIONALE	LA MERIDIONALE	074	FRBIA	BASTIA	2018-06-18 06:35:00	Commercial
JEAN NICOLI	NAVIRE RO-RO	MCM	CORSICA LINEA SAS	004	FRAJA	AJACCIO	2018-06-18 06:52:00	Commercial
AZAMARA QUEST	PAQUEBOT	CLIENTS DIVERS	CRUISE SERVICES	163	FRSET	SETE	2018-06-18 07:00:00	Croisières
WINCHESTER STRAIT	P. CONT. CELLULAIRE	CMA CGM SA	CMA CGM AG FRANCE SAS AG MARSEIL	152	DZSKI	SKIKDA (EX PHILIPPEVILLE)	2018-06-18 07:45:31	Commercial
ULYSSE	NAVIRE RO-RO	COTUNAV	WORMS SERVICES MARITIMES	054	TNRDS	RADES	2018-06-18 08:01:46	Commercial
VIZZAVONA	ROPAX	MCM	CORSICA LINEA SAS	078	FRAJA	AJACCIO	2018-06-18 09:02:37	Commercial
ELYROS	CAR-FERRIE	E N T M V	ENTMV	093	DZALG	ALGER (ALGIERS)	2018-06-18 12:53:11	Commercial
TANIT	CAR-FERRIE	MCM	CORSICA LINEA SAS	006	TNLGN	LA GOULETTE NORD (HALQUELOUED)	2018-06-18 13:05:31	Commercial
SECRET LIFE	NAV. DE PLAISANCE	CLIENTS DIVERS	SUD MARINE SHIPYARD	F07	*	*	2018-06-18 13:30:00	Réparation navale
OCEA	NAVIRE DE PECHE	CLIENTS DIVERS	SUD MARINE SHIPYARD	F02	*	*	2018-06-18 14:10:00	Réparation navale
MONT VENTOUX	NAVIRE RO-RO	CMA CGM SA	CMA CGM AG FRANCE SAS AG MARSEIL	057	TNTUN	TUNIS	2018-06-18 17:20:00	Commercial
EL DJAZAIR II	CAR-FERRIE	E N T M V	ENTMV	086	DZSKI	SKIKDA (EX PHILIPPEVILLE)	2018-06-18 17:40:06	Commercial
TARIQ IBN ZIYAD	CAR-FERRIE	E N T M V	ENTMV	093	DZORN	ORAN	2018-06-18 18:04:01	Commercial
NEPTUNE ODYSSEY	CAR CARRIER	NEPTUNE LINES	PROMARMED INTERNATIONAL	031	ITCVV	CIVITAVECCHIA	2018-06-19 05:32:44	Commercial
GIROLATA	NAVIRE RO-RO	LA MERIDIONALE	LA MERIDIONALE	070	FRAJA	AJACCIO	2018-06-19 06:34:25	Commercial
PASCAL PAOLI	NAVIRE RO-RO	MCM	CORSICA LINEA SAS	074	FRBIA	BASTIA	2018-06-19 06:46:20	Commercial
CIELO DI AGADIR	P. CONT. CELLULAIRE	CMA CGM AG FRANCE SAS AG MARSEIL	CMA CGM AG FRANCE SAS AG MARSEIL	154	DZALG	ALGER (ALGIERS)	2018-06-19 06:57:00	Commercial
SYMPHONY OF THE SEAS	PAQUEBOT	ROYALCARIBBEAN USA	CRUISE SERVICES	183	ESPMI	PALMA DE MALLORCA	2018-06-19 08:41:00	Croisières
DANIELLE CASANOVA	CAR-FERRIE	MCM	CORSICA LINEA SAS	093	TNLGN	LA GOULETTE NORD (HALQUELOUED)	2018-06-19 15:07:09	Commercial
PAGLIA ORBA	NAVIRE RO-RO	MCM	CORSICA LINEA SAS	078	FRILR	L'ILEROUSSE	2018-06-19 19:58:54	Commercial
KATHERINE BORCHARD	P. CONT. CELLULAIRE	BORCHARD LINES LTD	MARMEDSA SARL	155	ESBCN	BARCELONA	2018-06-20 00:51:15	Commercial
MARFRET NIOLON	NAVIRE RO-RO	CNAN GROUPE SPA	NAVIMED	044	ESBCN	BARCELONA	2018-06-20 06:03:16	Commercial
VIZZAVONA	ROPAX	MCM	CORSICA LINEA SAS	006	FRAJA	AJACCIO	2018-06-20 06:31:12	Commercial
PIANA	NAVIRE RO-RO	LA MERIDIONALE	LA MERIDIONALE	074	FRBIA	BASTIA	2018-06-20 06:41:02	Commercial
KALLISTE	NAVIRE RO-RO	LA MERIDIONALE	LA MERIDIONALE	070	FRPRP	PROPRIANO	2018-06-20 07:15:33	Commercial
SALAMMBO	NAVIRE RO-RO	COTUNAV	WORMS SERVICES MARITIMES	054	TNRDS	RADES	2018-06-20 07:40:00	Commercial
MONTE D'ORO	NAVIRE RO-RO	MCM	CORSICA LINEA SAS	119	FRILR	L'ILEROUSSE	2018-06-20 07:45:00	Commercial
JEAN NICOLI	NAVIRE RO-RO	MCM	CORSICA LINEA SAS	118	FRPVO	PORTOVECCHIO	2018-06-20 07:50:00	Commercial
SAUMATY	CARGO CONVENT.	MARFRET	CIE MARITIME MARFRET	152	DZALG	ALGER (ALGIERS)	2018-06-20 08:30:00	Commercial
ELYROS	CAR-FERRIE	E N T M V	ENTMV	093	DZALG	ALGER (ALGIERS)	2018-06-20 13:17:04	Commercial
TITTERI	P.CONTE.POLYVALE.	CNAN GROUPE SPA	NAVIMED	048	ITSPE	LA SPEZIA	2018-06-20 13:45:00	Commercial
REPUBBLICA ARGENT	P.CONTENEURS ROUL	GRIMADI ACL FRANCE	GRIMALDI ACL FRANCE	157	FRSET	SETE	2018-06-20 23:25:50	Commercial
GIROLATA	NAVIRE RO-RO	LA MERIDIONALE	LA MERIDIONALE	070	FRAJA	AJACCIO	2018-06-21 06:37:14	Commercial
PASCAL PAOLI	NAVIRE RO-RO	MCM	CORSICA LINEA SAS	074	FRBIA	BASTIA	2018-06-21 06:48:19	Commercial
BOTNIA SEAWAYS	NAVIRE RO-RO	DFDS A/S	DFDS SEAWAYS	054	TNRDS	RADES	2018-06-21 07:19:10	Commercial
VIKING ORION	PAQUEBOT	CLIENTS DIVERS	COURMAR	181	MCMON	MONACO	2018-06-21 07:25:00	Croisières
HARRY S.TRUMAN	NAVIRE DE GUERRE	MCM	CORSICA LINEA SAS	163	FRMRS	MARSEILLE	2018-06-21 09:20:10	Routine
TANIT	CAR-FERRIE	MCM	CORSICA LINEA SAS	006	TNLGN	LA GOULETTE NORD (HALQUELOUED)	2018-06-21 11:35:00	Commercial
MARTHA SCHULTE	P. CONT. CELLULAIRE	CMA CGM SA	CMA CGM AG FRANCE SAS AG MARSEIL	153	ESALG	ALGECIRAS	2018-06-21 12:50:00	Commercial
MEDITERRANEE	CAR-FERRIE	MCM	CORSICA LINEA SAS	082	DZALG	ALGER (ALGIERS)	2018-06-21 14:24:00	Commercial
CAISSON C2	NAV. NON CLASSE	CLIENTS DIVERS	DIVERS AGENTS	122	FRMRS	MARSEILLE	2018-06-21 15:45:00	Servitude (Fluvial).
JOLLY PERLA	NAVIRE RO-RO	IGNAZIO MESSINA C-S P A	I MESSINA FRANCE	157	ESBCN	BARCELONA	2018-06-22 06:00:00	Commercial
PAGLIA ORBA	NAVIRE RO-RO	MCM	CORSICA LINEA SAS	074	FRAJA	AJACCIO	2018-06-22 06:59:51	Commercial
MONTE D'ORO	NAVIRE RO-RO	MCM	CORSICA LINEA SAS	080	FRILR	L'ILEROUSSE	2018-06-22 07:16:00	Commercial
PIANA	NAVIRE RO-RO	LA MERIDIONALE	LA MERIDIONALE	070	FRBIA	BASTIA	2018-06-22 07:33:39	Commercial
JEAN NICOLI	NAVIRE RO-RO	MCM	CORSICA LINEA SAS	118	FRPVO	PORTOVECCHIO	2018-06-22 07:37:21	Commercial
KALLISTE	NAVIRE RO-RO	LA MERIDIONALE	LA MERIDIONALE	068	FRPRP	PROPRIANO	2018-06-22 07:45:00	Commercial
JOANNA BORCHARD	P. CONT. CELLULAIRE	BORCHARD LINES LTD	MARMEDSA SARL	155	ESBCN	BARCELONA	2018-06-22 09:01:17	Commercial
AKNOUL	NAVIRE RO-RO	CMA CGM SA	CMA CGM AG FRANCE SAS AG MARSEIL	059	MACAS	CASABLANCA	2018-06-22 09:14:58	Commercial
MSC DIVINA	PAQUEBOT	MSC CRUISES	SOGECA	183	ESVLC	VALENCIA	2018-06-22 11:25:45	Croisières
ELYROS	CAR-FERRIE	E N T M V	ENTMV	093	DZALG	ALGER (ALGIERS)	2018-06-22 12:37:46	Commercial
VIZZAVONA	ROPAX	MCM	CORSICA LINEA SAS	006	DZBJA	BEJAIA (EX BOUGIE)	2018-06-22 13:20:00	Commercial
DANIELLE CASANOVA	CAR-FERRIE	MCM	CORSICA LINEA SAS	082	TNLGN	LA GOULETTE NORD (HALQUELOUED)	2018-06-22 14:25:13	Commercial
MARINA	P. CONT. CELLULAIRE	CMA CGM SA	CMA CGM AG FRANCE SAS AG MARSEIL	154	ITGOA	GENOVA	2018-06-22 15:21:14	Commercial
GOURAYA	CARGO CONVENT.	CNAN GROUPE SPA	NAVIMED	048	ITSPE	LA SPEZIA	2018-06-22 17:41:56	Commercial
BF NILOU	P. CONT. CELLULAIRE	CMA CGM SA	CMA CGM AG FRANCE SAS AG MARSEIL	RADE	TNSUS	SOUSSE	2018-06-23 05:23:00	Rade attente poste
CORONA J	P. CONT. CELLULAIRE	CMA CGM SA	CMA CGM AG FRANCE SAS AG MARSEIL	RADE	DZORN	ORAN	2018-06-23 05:44:00	Rade attente poste
PACAYA	P. CONT. CELLULAIRE	CMA CGM SA	CMA CGM AG FRANCE SAS AG MARSEIL	RADE	DZGHZ	GHAZAOUET	2018-06-23 05:59:00	Rade attente poste
GIROLATA	NAVIRE RO-RO	LA MERIDIONALE	LA MERIDIONALE	070	FRAJA	AJACCIO	2018-06-23 06:33:34	Commercial
GH MELTEMI	P. CONT. CELLULAIRE	MARFRET	CIE MARITIME MARFRET	156	ITGOA	GENOVA	2018-06-23 06:37:00	Commercial
PASCAL PAOLI	NAVIRE RO-RO	MCM	CORSICA LINEA SAS	074	FRBIA	BASTIA	2018-06-23 06:50:59	Commercial
MSC SEAVIEW	PAQUEBOT	MSC CRUISES	SOGECA	183	ESBCN	BARCELONA	2018-06-23 06:53:00	Croisières
MEIN SCHIFF 6	PAQUEBOT	ROYALCARIBBEAN USA	MONACO MARITIME FRANCE	181	FRCEQ	CANNES	2018-06-23 07:09:00	Croisières
ELYSSA	NAVIRE RO-RO	COTUNAV	WORMS SERVICES MARITIMES	054	TNRDS	RADES	2018-06-23 07:49:50	Commercial
VIZZAVONA	ROPAX	MCM	CORSICA LINEA SAS	026	DZBJA	BEJAIA (EX BOUGIE)	2018-06-23 07:50:00	Commercial
CISAMPO	VEDETTE PASSAGER	MSM	STE COOPERATIVE LAMANAGE PORTS	164	*	*	2018-06-23 10:00:00	Ne pas escaler
EL DJAZAIR II	CAR-FERRIE	E N T M V	ENTMV	086	DZSKI	SKIKDA (EX PHILIPPEVILLE)	2018-06-23 13:05:56	Commercial
TANIT	CAR-FERRIE	MCM	CORSICA LINEA SAS	006	TNLGN	LA GOULETTE NORD (HALQUELOUED)	2018-06-23 14:07:02	Commercial
PACAYA	P. CONT. CELLULAIRE	CMA CGM SA	CMA CGM AG FRANCE SAS AG MARSEIL	154	DZGHZ	GHAZAOUET	2018-06-23 15:40:26	Commercial
MONTE D'ORO	NAVIRE RO-RO	MCM	CORSICA LINEA SAS	078	FRILR	L'ILEROUSSE	2018-06-23 19:25:33	Commercial
CS TINA	P. CONT. CELLULAIRE	CMA CGM SA	CMA CGM AG FRANCE SAS AG MARSEIL	154	ESVLC	VALENCIA	2018-06-23 19:30:00	Commercial
CAP CAMARAT	NAVIRE RO-RO	CMA CGM SA	CMA CGM AG FRANCE SAS AG MARSEIL	065	DZMOS	MOSTAGANEM	2018-06-23 20:58:49	Commercial
SUSAN BORCHARD	P. CONT. CELLULAIRE	BORCHARD LINES LTD	MARMEDSA SARL	156	ITSAL	SALERNO	2018-06-23 21:12:45	Commercial
BF NILOU	P. CONT. CELLULAIRE	CMA CGM SA	CMA CGM AG FRANCE SAS AG MARSEIL	152	TNSUS	SOUSSE	2018-06-23 23:57:50	Commercial
BIS VIRIDIS	REMOR.RAVITAI	CLIENTS DIVERS	WILHELMSEN SHIPS SERVICE FRANCE SAS	112	NLRTM	ROTTERDAM	2018-06-24 07:04:46	Stationnement
KALLISTE	NAVIRE RO-RO	LA MERIDIONALE	LA MERIDIONALE	068	FRPRP	PROPRIANO	2018-06-24 07:20:00	Commercial
JAGUAR	P. CONT. CELLULAIRE	CMA CGM SA	CMA CGM AG FRANCE SAS AG MARSEIL	RADE	DZSKI	SKIKDA (EX PHILIPPEVILLE)	2018-06-24 07:20:00	Rade attente poste
PIANA	NAVIRE RO-RO	LA MERIDIONALE	LA MERIDIONALE	070	FRBIA	BASTIA	2018-06-24 07:30:00	Commercial
JEAN NICOLI	NAVIRE RO-RO	MCM	CORSICA LINEA SAS	118	FRPVO	PORTOVECCHIO	2018-06-24 07:35:00	Commercial
PAGLIA ORBA	NAVIRE RO-RO	MCM	CORSICA LINEA SAS	074	FRAJA	AJACCIO	2018-06-24 07:39:22	Commercial
WIND SURF	PAQUEBOT	WINDSTAR CRUISES USA	CRUISE SERVICES	095	FRVNO	LE LAVANDOU	2018-06-24 07:42:00	Croisières
COSTA DIADEMA	PAQUEBOT	COSTA CROISIERES SPA	MONACO MARITIME FRANCE	183	*	*	2018-06-24 07:45:00	Croisières
MSC OPERA	PAQUEBOT	MEDITERRANEAN SHIPP COMPANY FCE	SOGECA	181	ITGOA	GENOVA	2018-06-24 08:15:00	Croisières
MEDITERRANEE	CAR-FERRIE	MCM	CORSICA LINEA SAS	082	DZALG	ALGER (ALGIERS)	2018-06-24 08:55:23	Commercial
JEAN NICOLI	NAVIRE RO-RO	MCM	CORSICA LINEA SAS	F08	FRPVO	PORTOVECCHIO	2018-06-24 12:05:00	Réparation navale
DANIELLE CASANOVA	CAR-FERRIE	MCM	CORSICA LINEA SAS	082	TNLGN	LA GOULETTE NORD (HALQUELOUED)	2018-06-24 17:53:47	Commercial
TARIQ IBN ZIYAD	CAR-FERRIE	E N T M V	ENTMV	093	DZORN	ORAN	2018-06-24 18:05:13	Commercial
CORONA J	P. CONT. CELLULAIRE	CMA CGM SA	CMA CGM AG FRANCE SAS AG MARSEIL	154	DZORN	ORAN	2018-06-24 19:45:00	Commercial
HANSA CLOPPENBURG	P. CONT. CELLULAIRE	CMA CGM SA	CMA CGM AG FRANCE SAS AG MARSEIL	155	DZALG	ALGER (ALGIERS)	2018-06-25 05:30:25	Commercial
GIROLATA	NAVIRE RO-RO	LA MERIDIONALE	LA MERIDIONALE	070	FRAJA	AJACCIO	2018-06-25 06:34:41	Commercial
PASCAL PAOLI	NAVIRE RO-RO	MCM	CORSICA LINEA SAS	074	FRBIA	BASTIA	2018-06-25 06:49:12	Commercial
AMILCAR	NAVIRE RO-RO	COTUNAV	WORMS SERVICES MARITIMES	057	TNRDS	RADES	2018-06-25 06:58:07	Commercial
MONTE D'ORO	NAVIRE RO-RO	MCM	CORSICA LINEA SAS	109	FRILR	L'ILEROUSSE	2018-06-25 07:04:00	Commercial
VIZZAVONA	ROPAX	MCM	CORSICA LINEA SAS	078	FRBIA	BASTIA	2018-06-25 07:58:33	Commercial
BOTNIA SEAWAYS	NAVIRE RO-RO	DFDS A/S	DFDS SEAWAYS	054	TNRDS	RADES	2018-06-25 08:28:08	Commercial
GIANO	REMOR.RAVITAI	CLIENTS DIVERS	PROMARMED INTERNATIONAL	110	ITNAP	NAPOLI	2018-06-25 09:04:00	Stationnement
ELYROS	CAR-FERRIE	E N T M V	ENTMV	093	DZALG	ALGER (ALGIERS)	2018-06-25 09:18:44	Commercial
SALAMMBO	NAVIRE RO-RO	COTUNAV	WORMS SERVICES MARITIMES	059	TNRDS	RADES	2018-06-25 12:11:00	Commercial
BIS VIRIDIS	REMOR.RAVITAI	CLIENTS DIVERS	WILHELMSEN SHIPS SERVICE FRANCE SAS	096	NLRTM	ROTTERDAM	2018-06-25 14:15:20	Stationnement
CARTHAGE	CAR-FERRIE	MCM	CORSICA LINEA SAS	006	TNLGN	LA GOULETTE NORD (HALQUELOUED)	2018-06-25 17:30:00	Commercial
JASON	REMOR.RAVITAI	CLIENTS DIVERS	GRAND PORT MARITIME DE MARSEILLE	RADE	FRMRS	MARSEILLE	2018-06-25 21:00:00	Routine
JAGUAR	P. CONT. CELLULAIRE	CMA CGM SA	CMA CGM AG FRANCE SAS AG MARSEIL	155	DZSKI	SKIKDA (EX PHILIPPEVILLE)	2018-06-25 21:30:07	Commercial
SDS RED	VRAQUIER SOLIDE	CLIENTS DIVERS	PROMARMED INTERNATIONAL	022	FRNOU	PORTLANOUVELLE	2018-06-26 04:29:19	Commercial
PIANA	NAVIRE RO-RO	LA MERIDIONALE	LA MERIDIONALE	070	FRBIA	BASTIA	2018-06-26 06:39:42	Commercial
PAGLIA ORBA	NAVIRE RO-RO	MCM	CORSICA LINEA SAS	078	FRAJA	AJACCIO	2018-06-26 06:44:12	Commercial
BIS VIRIDIS	REMOR.RAVITAI	CLIENTS DIVERS	WILHELMSEN SHIPS SERVICE FRANCE SAS	110	NLRTM	ROTTERDAM	2018-06-26 08:10:03	Stationnement
BARGE ATTILA	NAV. TRAV. MARITIME	CLIENTS DIVERS	GRAND PORT MARITIME DE MARSEILLE	170	FRMRS	MARSEILLE	2018-06-26 08:22:00	Servitude (Fluvial).
SYMPHONY OF THE SEAS	PAQUEBOT	ROYALCARIBBEAN USA	CRUISE SERVICES	183	ESPMI	PALMA DE MALLORCA	2018-06-26 08:32:00	Croisières
JASON	REMOR.RAVITAI	CLIENTS DIVERS	GRAND PORT MARITIME DE MARSEILLE	094	FRMRS	MARSEILLE	2018-06-26 08:37:04	Routine
TATOOSH	NAV. DE PLAISANCE	CLIENTS DIVERS	ATL MEDITERRANEE	RADE	FRGJU	GOLFEJUAN	2018-06-26 08:45:00	Ne pas escaler
MEDITERRANEE	CAR-FERRIE	MCM	CORSICA LINEA SAS	082	DZALG	ALGER (ALGIERS)	2018-06-26 10:56:52	Commercial
TARIQ IBN ZIYAD	CAR-FERRIE	E N T M V	ENTMV	086	DZBJA	BEJAIA (EX BOUGIE)	2018-06-26 16:12:07	Commercial
MIRIAM BORCHARD	P. CONT. CELLULAIRE	BORCHARD LINES LTD	MARMEDSA SARL	156	ESBCN	BARCELONA	2018-06-27 05:20:00	Commercial
GIROLATA	NAVIRE RO-RO	LA MERIDIONALE	LA MERIDIONALE	070	FRAJA	AJACCIO	2018-06-27 06:26:00	Commercial
PASCAL PAOLI	NAVIRE RO-RO	MCM	CORSICA LINEA SAS	074	FRBIA	BASTIA	2018-06-27 06:49:43	Commercial
KALLISTE	NAVIRE RO-RO	LA MERIDIONALE	LA MERIDIONALE	068	FRPRP	PROPRIANO	2018-06-27 07:05:00	Commercial
MONTE D'ORO	NAVIRE RO-RO	MCM	CORSICA LINEA SAS	080	FRILR	L'ILEROUSSE	2018-06-27 07:13:39	Commercial
ULYSSE	NAVIRE RO-RO	COTUNAV	WORMS SERVICES MARITIMES	057	TNRDS	RADES	2018-06-27 07:17:44	Commercial
CROWN PRINCESS	PAQUEBOT	PRINCESS CRUISES USA	CRUISE SERVICES	183	GIGIB	GIBRALTAR	2018-06-27 07:28:14	Croisières
VIZZAVONA	ROPAX	MCM	CORSICA LINEA SAS	006	FRPVO	PORTOVECCHIO	2018-06-27 07:36:00	Commercial
SAUMATY	CARGO CONVENT.	MARFRET	CIE MARITIME MARFRET	152	DZALG	ALGER (ALGIERS)	2018-06-27 08:20:00	Commercial
DANIELLE CASANOVA	CAR-FERRIE	MCM	CORSICA LINEA SAS	082	TNLGN	LA GOULETTE NORD (HALQUELOUED)	2018-06-27 10:21:23	Commercial
MN TOUCAN	NAVIRE RO-RO	COMPAGNIE MARITIME NANTAISE	WORMS SERVICES MARITIMES	043	ITLIV	LIVORNO	2018-06-27 10:59:00	Stationnement
ELYROS	CAR-FERRIE	E N T M V	ENTMV	093	DZALG	ALGER (ALGIERS)	2018-06-27 12:03:04	Commercial
JEAN NICOLI	NAVIRE RO-RO	MCM	CORSICA LINEA SAS	004	FRPVO	PORTOVECCHIO	2018-06-27 14:33:00	Commercial
MN COLIBRI	NAVIRE RO-RO	COMPAGNIE MARITIME NANTAISE	WORMS SERVICES MARITIMES	042	FRBES	BREST	2018-06-27 16:20:00	Stationnement
PIANA	NAVIRE RO-RO	LA MERIDIONALE	LA MERIDIONALE	070	FRBIA	BASTIA	2018-06-28 06:37:58	Commercial
PAGLIA ORBA	NAVIRE RO-RO	MCM	CORSICA LINEA SAS	078	FRAJA	AJACCIO	2018-06-28 06:43:28	Commercial
SAGA PEARL II	PAQUEBOT	SAGA CRUISES LTD	AGENA TRAMP SAS	095	FRSTP	SAINTTROPEZ	2018-06-28 07:00:00	Croisières
EUROPA 2	PAQUEBOT	HAPAG LLOYD AG HAMBURG	COURMAR	RAJ4	ESBCN	BARCELONA	2018-06-28 07:25:00	Rade croisière
CAISSON A10	NAV. NON CLASSE	CLIENTS DIVERS	DIVERS AGENTS	121	FRMRS	MARSEILLE	2018-06-28 09:48:14	Servitude (Fluvial).
CMA CGM MARCO POLO	P. CONT. CELLULAIRE	CMA CGM SA	CMA CGM AG FRANCE SAS AG MARSEIL	RADE	ESBCN	BARCELONA	2018-06-28 12:40:00	Rade divers
TANIT	CAR-FERRIE	MCM	CORSICA LINEA SAS	006	TNLGN	LA GOULETTE NORD (HALQUELOUED)	2018-06-28 12:42:00	Commercial
MEDITERRANEE	CAR-FERRIE	MCM	CORSICA LINEA SAS	082	DZALG	ALGER (ALGIERS)	2018-06-28 13:44:11	Commercial
SDS RED	VRAQUIER SOLIDE	CLIENTS DIVERS	PROMARMED INTERNATIONAL	RADE	FRNOU	PORTLANOUVELLE	2018-06-28 14:35:00	Commercial
CMA CGM LEO	P. CONT. CELLULAIRE	CMA CGM SA	CMA CGM AG FRANCE SAS AG MARSEIL	RADE	ITGOA	GENOVA	2018-06-28 14:55:00	Rade divers
APL GWANGYANG	P. CONT. CELLULAIRE	CMA CGM SA	CMA CGM AG FRANCE SAS AG MARSEIL	RADE	ESVLC	VALENCIA	2018-06-28 16:55:00	Rade divers
MONT VENTOUX	NAVIRE RO-RO	CMA CGM SA	CMA CGM AG FRANCE SAS AG MARSEIL	054	TNTUN	TUNIS	2018-06-28 16:58:00	Commercial
BANAK	P. CONT. CELLULAIRE	CMA CGM SA	CMA CGM AG FRANCE SAS AG MARSEIL	153	ITGOA	GENOVA	2018-06-28 17:15:00	Commercial
MARFRET NIOLON	NAVIRE RO-RO	CNAN GROUPE SPA	NAVIMED	048	DZMOS	MOSTAGANEM	2018-06-28 19:45:00	Commercial
TITTERI	P.CONTE.POLYVALE.	CNAN GROUPE SPA	NAVIMED	045	DZBJA	BEJAIA (EX BOUGIE)	2018-06-28 23:45:00	Commercial
SAINTY VOGUE	P. CONT. CELLULAIRE	CMA CGM SA	CMA CGM AG FRANCE SAS AG MARSEIL	154	ESVLC	VALENCIA	2018-06-29 05:35:00	Commercial
MONTE D'ORO	NAVIRE RO-RO	MCM	CORSICA LINEA SAS	078	FRILR	L'ILEROUSSE	2018-06-29 06:42:58	Commercial
DISNEY MAGIC	PAQUEBOT	DISNEY CRUISE LINE	MEDACRUISE AGENCY	163	FRCQE	CUQUERON	2018-06-29 06:56:58	Croisières
KALLISTE	NAVIRE RO-RO	LA MERIDIONALE	LA MERIDIONALE	068	FRPRP	PROPRIANO	2018-06-29 07:27:00	Commercial
JEAN NICOLI	NAVIRE RO-RO	MCM	CORSICA LINEA SAS	004	FRPVO	PORTOVECCHIO	2018-06-29 07:35:00	Commercial
AQUARIUS	NAVIRE SCIENTIFI	CLIENTS DIVERS	WILHELMSEN SHIPS SERVICE FRANCE SAS	110	ESVLC	VALENCIA	2018-06-29 08:22:05	Routine
PASCAL PAOLI	NAVIRE RO-RO	MCM	CORSICA LINEA SAS	074	FRBIA	BASTIA	2018-06-29 08:44:00	Commercial
MONT VENTOUX	NAVIRE RO-RO	CMA CGM SA	CMA CGM AG FRANCE SAS AG MARSEIL	RADE	TNTUN	TUNIS	2018-06-29 08:55:10	Rade divers
GIROLATA	NAVIRE RO-RO	LA MERIDIONALE	LA MERIDIONALE	070	FRAJA	AJACCIO	2018-06-29 09:03:26	Commercial
AKNOUL	NAVIRE RO-RO	CMA CGM SA	CMA CGM AG FRANCE SAS AG MARSEIL	RADE	MACAS	CASABLANCA	2018-06-29 09:08:10	Rade divers
OPS HAMBURG	P. CONT. CELLULAIRE	CMA CGM SA	CMA CGM AG FRANCE SAS AG MARSEIL	RADE	DZGHZ	GHAZAOUET	2018-06-29 10:37:00	Rade attente poste
ELYROS	CAR-FERRIE	E N T M V	ENTMV	080	DZALG	ALGER (ALGIERS)	2018-06-29 11:44:49	Commercial
MAX CHAMPION	P. CONT. CELLULAIRE	CMA CGM SA	CMA CGM AG FRANCE SAS AG MARSEIL	153	DZORN	ORAN	2018-06-29 12:20:49	Commercial
MSC DIVINA	PAQUEBOT	MSC CRUISES	SOGECA	181	ESVLC	VALENCIA	2018-06-29 12:28:14	Croisières
VIZZAVONA	ROPAX	MCM	CORSICA LINEA SAS	011	DZBJA	BEJAIA (EX BOUGIE)	2018-06-29 12:51:00	Commercial
DANIELLE CASANOVA	CAR-FERRIE	MCM	CORSICA LINEA SAS	082	TNLGN	LA GOULETTE NORD (HALQUELOUED)	2018-06-29 14:24:31	Commercial
VB FOS	REMOR.RAVITAI	CLIENTS DIVERS	WILHELMSEN SHIPS SERVICE FRANCE SAS	REM	MXDBT	DOS BOCAS TERMINAL	2018-06-29 16:10:00	Servitude (Fluvial).
MONT VENTOUX	NAVIRE RO-RO	CMA CGM SA	CMA CGM AG FRANCE SAS AG MARSEIL	054	TNTUN	TUNIS	2018-06-29 17:08:48	Commercial
AKNOUL	NAVIRE RO-RO	CMA CGM SA	CMA CGM AG FRANCE SAS AG MARSEIL	059	MACAS	CASABLANCA	2018-06-29 17:36:00	Commercial
NEPTUNE ILIAD	CAR CARRIER	NEPTUNE LINES	PROMARMED INTERNATIONAL	031	ITCVV	CIVITAVECCHIA	2018-06-30 05:27:22	Commercial
CONTSHIP ZEN	P. CONT. CELLULAIRE	CMA CGM SA	CMA CGM AG FRANCE SAS AG MARSEIL	152	ITGOA	GENOVA	2018-06-30 05:41:52	Commercial
AMILCAR	NAVIRE RO-RO	COTUNAV	WORMS SERVICES MARITIMES	057	TNRDS	RADES	2018-06-30 06:10:32	Commercial
PAGLIA ORBA	NAVIRE RO-RO	MCM	CORSICA LINEA SAS	118	FRAJA	AJACCIO	2018-06-30 06:27:00	Commercial
PIANA	NAVIRE RO-RO	LA MERIDIONALE	LA MERIDIONALE	070	FRBIA	BASTIA	2018-06-30 06:41:58	Commercial
MARELLA DREAM	PAQUEBOT	COLUMBIA SHIPMANAGEMENT LTD	INTERCRUISES SHORESIDE AND PORT SERVICES	163	*	*	2018-06-30 06:53:00	Croisières
MSC SEAVIEW	PAQUEBOT	MSC CRUISES	SOGECA	183	ESBCN	BARCELONA	2018-06-30 07:03:43	Croisières
ELYROS	CAR-FERRIE	E N T M V	ENTMV	093	DZALG	ALGER (ALGIERS)	2018-06-30 07:40:55	Commercial
BOTNIA SEAWAYS	NAVIRE RO-RO	DFDS A/S	DFDS SEAWAYS	054	TNRDS	RADES	2018-06-30 09:09:00	Commercial
TARIQ IBN ZIYAD	CAR-FERRIE	E N T M V	ENTMV	086	DZSKI	SKIKDA (EX PHILIPPEVILLE)	2018-06-30 09:53:21	Commercial
MISSISSAUGA EXPR	P. CONT. CELLULAIRE	CLIENTS DIVERS	INCHCAPE SHIPPING SVICES FRANCE	190	ESSAG	SAGUNTO	2018-06-30 09:56:22	Réparation navale
CISAMPO	VEDETTE PASSAGER	MSM	STE COOPERATIVE LAMANAGE PORTS	164	*	*	2018-06-30 10:07:32	Ne pas escaler
PAGLIA ORBA	NAVIRE RO-RO	MCM	CORSICA LINEA SAS	026	FRAJA	AJACCIO	2018-06-30 10:20:00	Commercial
TANIT	CAR-FERRIE	MCM	CORSICA LINEA SAS	006	TNLGN	LA GOULETTE NORD (HALQUELOUED)	2018-06-30 14:44:00	Commercial
PAGLIA ORBA	NAVIRE RO-RO	MCM	CORSICA LINEA SAS	118	FRAJA	AJACCIO	2018-06-30 14:45:45	Commercial
CAISSON A11	NAV. NON CLASSE	CLIENTS DIVERS	DIVERS AGENTS	122	FRMRS	MARSEILLE	2018-06-30 15:20:00	Servitude (Fluvial).
EL DJAZAIR II	CAR-FERRIE	E N T M V	ENTMV	093	DZORN	ORAN	2018-06-30 17:53:50	Commercial
MONTE D'ORO	NAVIRE RO-RO	MCM	CORSICA LINEA SAS	078	FRILR	L'ILEROUSSE	2018-06-30 19:17:21	Commercial
GRANDE TOGO	P.CONTENEURS ROUL	GRIMADI ACL FRANCE	GRIMALDI ACL FRANCE	157	ESVLC	VALENCIA	2018-06-30 20:05:00	Commercial
MN CALAO	NAVIRE RO-RO	COMPAGNIE MARITIME NANTAISE	WORMS SERVICES MARITIMES	129	LBBEY	BEIRUT	2018-07-01 06:30:00	Avitaillement Quai
PASCAL PAOLI	NAVIRE RO-RO	MCM	CORSICA LINEA SAS	119	FRBIA	BASTIA	2018-07-01 07:13:44	Commercial
GIROLATA	NAVIRE RO-RO	LA MERIDIONALE	LA MERIDIONALE	070	FRAJA	AJACCIO	2018-07-01 07:18:59	Commercial
KALLISTE	NAVIRE RO-RO	LA MERIDIONALE	LA MERIDIONALE	068	FRPRP	PROPRIANO	2018-07-01 07:50:00	Commercial
NORWEGIAN SPIRIT	PAQUEBOT	NORWEGIAN CRUISE LINE	INTERCRUISES SHORESIDE AND PORT SERVICES	162	FRCEQ	CANNES	2018-07-01 07:50:00	Croisières
JEAN NICOLI	NAVIRE RO-RO	MCM	CORSICA LINEA SAS	004	FRPVO	PORTOVECCHIO	2018-07-01 07:53:00	Commercial
COSTA DIADEMA	PAQUEBOT	COSTA CROISIERES SPA	MONACO MARITIME FRANCE	163	*	*	2018-07-01 08:00:00	Croisières
MSC OPERA	PAQUEBOT	MSC CRUISES	SOGECA	181	ITGOA	GENOVA	2018-07-01 08:41:00	Croisières
MEDITERRANEE	CAR-FERRIE	MCM	CORSICA LINEA SAS	082	DZALG	ALGER (ALGIERS)	2018-07-01 09:25:11	Commercial
PASCAL PAOLI	NAVIRE RO-RO	MCM	CORSICA LINEA SAS	026	FRBIA	BASTIA	2018-07-01 09:30:00	Commercial
L'AIGLON	PAQUEBOT	MSM	STE COOPERATIVE LAMANAGE PORTS	164	*	*	2018-07-01 09:34:00	Ne pas escaler
SAINTY VOGUE	P. CONT. CELLULAIRE	CMA CGM SA	CMA CGM AG FRANCE SAS AG MARSEIL	153	ESVLC	VALENCIA	2018-07-01 15:35:00	Commercial
PASCAL PAOLI	NAVIRE RO-RO	MCM	CORSICA LINEA SAS	119	FRBIA	BASTIA	2018-07-01 16:45:00	Commercial
CAISSON A15	NAV. NON CLASSE	CLIENTS DIVERS	GRAND PORT MARITIME DE MARSEILLE	122	FRMRS	MARSEILLE	2018-07-01 17:00:00	Servitude (Fluvial).
LETO	P. CONT. CELLULAIRE	CMA CGM SA	CMA CGM AG FRANCE SAS AG MARSEIL	155	ESALG	ALGECIRAS	2018-07-01 17:45:00	Commercial
DANIELLE CASANOVA	CAR-FERRIE	MCM	CORSICA LINEA SAS	006	TNLGN	LA GOULETTE NORD (HALQUELOUED)	2018-07-01 18:30:00	Commercial
PIANA	NAVIRE RO-RO	LA MERIDIONALE	LA MERIDIONALE	070	FRBIA	BASTIA	2018-07-02 06:35:37	Commercial
PAGLIA ORBA	NAVIRE RO-RO	MCM	CORSICA LINEA SAS	074	FRAJA	AJACCIO	2018-07-02 06:45:18	Commercial
MONTE D'ORO	NAVIRE RO-RO	MCM	CORSICA LINEA SAS	109	FRILR	L'ILEROUSSE	2018-07-02 07:06:00	Commercial
VIKINGLAND	NAVIRE RO-RO	COTUNAV	WORMS SERVICES MARITIMES	054	TNRDS	RADES	2018-07-02 07:32:28	Commercial
ELYSSA	NAVIRE RO-RO	COTUNAV	WORMS SERVICES MARITIMES	057	*	*	2018-07-02 07:44:54	Commercial
ELYROS	CAR-FERRIE	E N T M V	ENTMV	093	DZALG	ALGER (ALGIERS)	2018-07-02 10:28:12	Commercial
LOUISA SCHULTE	P. CONT. CELLULAIRE	CMA CGM SA	CMA CGM AG FRANCE SAS AG MARSEIL	RADE	DZALG	ALGER (ALGIERS)	2018-07-02 11:58:38	Commercial
OPS HAMBURG	P. CONT. CELLULAIRE	CMA CGM SA	CMA CGM AG FRANCE SAS AG MARSEIL	152	DZGHZ	GHAZAOUET	2018-07-02 12:37:54	Commercial
BARGE EGCM	NAV. TRAV. MARITIME	CLIENTS DIVERS	MEDITERRANEENNE CONSIGNATION MANUTENTION	121	FRMRS	MARSEILLE	2018-07-02 15:03:02	Servitude (Fluvial).
CARTHAGE	CAR-FERRIE	MCM	CORSICA LINEA SAS	006	TNLGN	LA GOULETTE NORD (HALQUELOUED)	2018-07-02 16:20:00	Commercial
LOUISA SCHULTE	P. CONT. CELLULAIRE	CMA CGM SA	CMA CGM AG FRANCE SAS AG MARSEIL	153	DZALG	ALGER (ALGIERS)	2018-07-02 17:15:00	Commercial
CAISSON C2	NAV. NON CLASSE	CLIENTS DIVERS	DIVERS AGENTS	121	FRMRS	MARSEILLE	2018-07-02 19:45:00	Servitude (Fluvial).
GIROLATA	NAVIRE RO-RO	LA MERIDIONALE	LA MERIDIONALE	070	FRAJA	AJACCIO	2018-07-03 06:23:41	Commercial
MONT VENTOUX	NAVIRE RO-RO	CMA CGM SA	CMA CGM AG FRANCE SAS AG MARSEIL	054	TNTUN	TUNIS	2018-07-03 06:30:00	Commercial
PASCAL PAOLI	NAVIRE RO-RO	MCM	CORSICA LINEA SAS	074	FRBIA	BASTIA	2018-07-03 06:46:02	Commercial
SILVER MUSE	PAQUEBOT	SILVER SEA CRUISES USA	CAMBIASO RISSO	094	ZZUKN	LOCALITE INCONNUE	2018-07-03 07:10:00	Croisières
EL DJAZAIR II	CAR-FERRIE	E N T M V	ENTMV	086	DZBJA	BEJAIA (EX BOUGIE)	2018-07-03 08:26:24	Commercial
SYMPHONY OF THE SEAS	PAQUEBOT	ROYALCARIBBEAN USA	CRUISE SERVICES	183	ESPMI	PALMA DE MALLORCA	2018-07-03 08:32:00	Croisières
MISSISSAUGA EXPR	P. CONT. CELLULAIRE	CLIENTS DIVERS	INCHCAPE SHIPPING SVICES FRANCE	F08	ESSAG	SAGUNTO	2018-07-03 10:15:25	Réparation navale
MEDITERRANEE	CAR-FERRIE	MCM	CORSICA LINEA SAS	093	DZALG	ALGER (ALGIERS)	2018-07-03 13:50:00	Commercial
CAP CAMARAT	NAVIRE RO-RO	CMA CGM SA	CMA CGM AG FRANCE SAS AG MARSEIL	065	DZMOS	MOSTAGANEM	2018-07-03 17:03:00	Commercial
SUSAN BORCHARD	P. CONT. CELLULAIRE	BORCHARD LINES LTD	MARMEDSA SARL	156	ITSAL	SALERNO	2018-07-03 23:20:00	Commercial
PIANA	NAVIRE RO-RO	LA MERIDIONALE	LA MERIDIONALE	070	FRBIA	BASTIA	2018-07-04 06:41:16	Commercial
PAGLIA ORBA	NAVIRE RO-RO	MCM	CORSICA LINEA SAS	078	FRAJA	AJACCIO	2018-07-04 06:51:01	Commercial
MONTE D'ORO	NAVIRE RO-RO	MCM	CORSICA LINEA SAS	074	FRILR	L'ILEROUSSE	2018-07-04 07:07:52	Commercial
SALAMMBO	NAVIRE RO-RO	COTUNAV	WORMS SERVICES MARITIMES	057	TNRDS	RADES	2018-07-04 07:27:17	Commercial
KALLISTE	NAVIRE RO-RO	LA MERIDIONALE	LA MERIDIONALE	068	FRPRP	PROPRIANO	2018-07-04 07:30:00	Commercial
JEAN NICOLI	NAVIRE RO-RO	MCM	CORSICA LINEA SAS	004	FRPVO	PORTOVECCHIO	2018-07-04 07:37:52	Commercial
KATHERINE BORCHARD	P. CONT. CELLULAIRE	BORCHARD LINES LTD	MARMEDSA SARL	155	ESBCN	BARCELONA	2018-07-04 08:56:44	Commercial
ELYROS	CAR-FERRIE	E N T M V	ENTMV	093	DZALG	ALGER (ALGIERS)	2018-07-04 09:48:20	Commercial
DANIELLE CASANOVA	CAR-FERRIE	MCM	CORSICA LINEA SAS	082	TNLGN	LA GOULETTE NORD (HALQUELOUED)	2018-07-04 10:55:01	Commercial
BENEDIKT RAMBOW	P. CONT. CELLULAIRE	CMA CGM SA	CMA CGM AG FRANCE SAS AG MARSEIL	RADE	DZORN	ORAN	2018-07-04 12:02:47	Rade attente poste
RAYMOND CROZE	NAV. TRAV. MARITIME	CLIENTS DIVERS	WORMS SERVICES MARITIMES	095	FRTLN	TOULON	2018-07-04 14:54:00	Stationnement
PACAYA	P. CONT. CELLULAIRE	CMA CGM SA	CMA CGM AG FRANCE SAS AG MARSEIL	153	DZGHZ	GHAZAOUET	2018-07-04 15:22:20	Commercial
BENEDIKT RAMBOW	P. CONT. CELLULAIRE	CMA CGM SA	CMA CGM AG FRANCE SAS AG MARSEIL	154	DZORN	ORAN	2018-07-04 17:46:00	Commercial
ORIENTAL MARGUERITE	NAV. PROD. CHIM	CLIENTS DIVERS	WILHELMSEN SHIPS SERVICE FRANCE SAS	143	INIXY	KANDLA	2018-07-04 20:05:00	Commercial
SDS RED	VRAQUIER SOLIDE	CLIENTS DIVERS	PROMARMED INTERNATIONAL	022	FRNOU	PORTLANOUVELLE	2018-07-04 20:50:00	Commercial
HSL NIKE	P. CONT. CELLULAIRE	CMA CGM SA	CMA CGM AG FRANCE SAS AG MARSEIL	156	ITGOA	GENOVA	2018-07-05 05:31:04	Commercial
PASCAL PAOLI	NAVIRE RO-RO	MCM	CORSICA LINEA SAS	074	FRBIA	BASTIA	2018-07-05 06:30:10	Commercial
GIROLATA	NAVIRE RO-RO	LA MERIDIONALE	LA MERIDIONALE	070	FRAJA	AJACCIO	2018-07-05 06:39:05	Commercial
BARGE ATTILA	NAV. TRAV. MARITIME	CLIENTS DIVERS	GRAND PORT MARITIME DE MARSEILLE	170	FRMRS	MARSEILLE	2018-07-05 07:41:02	Servitude (Fluvial).
BOTNIA SEAWAYS	NAVIRE RO-RO	DFDS A/S	DFDS SEAWAYS	054	TNRDS	RADES	2018-07-05 08:20:00	Commercial
SAUMATY	CARGO CONVENT.	MARFRET	CIE MARITIME MARFRET	152	DZALG	ALGER (ALGIERS)	2018-07-05 08:40:00	Commercial
INDEPENDENCE OF THE SEAS	PAQUEBOT	ROYALCARIBBEAN USA	CRUISE SERVICES	183	GIGIB	GIBRALTAR	2018-07-05 09:00:00	Croisières
PASCAL PAOLI	NAVIRE RO-RO	MCM	CORSICA LINEA SAS	093	FRBIA	BASTIA	2018-07-05 10:09:49	Commercial
TANIT	CAR-FERRIE	MCM	CORSICA LINEA SAS	006	TNLGN	LA GOULETTE NORD (HALQUELOUED)	2018-07-05 14:05:00	Commercial
MEDITERRANEE	CAR-FERRIE	MCM	CORSICA LINEA SAS	011	DZALG	ALGER (ALGIERS)	2018-07-05 14:25:00	Commercial
BARGE TRASO 1	NAV. TRAV. MARITIME	CLIENTS DIVERS	GRAND PORT MARITIME DE MARSEILLE	170	FRMRS	MARSEILLE	2018-07-05 14:40:00	Servitude (Fluvial).
NEPTUNE THALASSA	CAR CARRIER	NEPTUNE LINES	PROMARMED INTERNATIONAL	031	ITCVV	CIVITAVECCHIA	2018-07-05 18:30:00	Commercial
NARWA	CARGO CONVENT.	CLIENTS DIVERS	M B SHIP'S AGENTS	040	ITPIO	PIOMBINO	2018-07-05 19:00:00	Commercial
BENEDIKT RAMBOW	P. CONT. CELLULAIRE	CMA CGM SA	CMA CGM AG FRANCE SAS AG MARSEIL	RADE	DZORN	ORAN	2018-07-05 20:01:28	Rade attente poste
CORONA J	P. CONT. CELLULAIRE	CMA CGM SA	CMA CGM AG FRANCE SAS AG MARSEIL	RADE	DZAAE	ANNABA (EX BONE)	2018-07-05 20:23:09	Rade attente poste
DEVON	P. CONT. CELLULAIRE	CMA CGM SA	CMA CGM AG FRANCE SAS AG MARSEIL	154	DZORN	ORAN	2018-07-05 21:15:20	Commercial
SDS RED	VRAQUIER SOLIDE	CLIENTS DIVERS	PROMARMED INTERNATIONAL	020	FRNOU	PORTLANOUVELLE	2018-07-05 21:30:00	Commercial
MANISA CAMILLA	CARGO CONVENT.	CLIENTS DIVERS	M B SHIP'S AGENTS	022	*	*	2018-07-05 21:55:00	Commercial
PACAYA	P. CONT. CELLULAIRE	CMA CGM SA	CMA CGM AG FRANCE SAS AG MARSEIL	157	DZGHZ	GHAZAOUET	2018-07-06 04:15:27	Commercial
CORONA J	P. CONT. CELLULAIRE	CMA CGM SA	CMA CGM AG FRANCE SAS AG MARSEIL	153	DZAAE	ANNABA (EX BONE)	2018-07-06 05:40:00	Commercial
OKEE ANN MARI	P. CONT. CELLULAIRE	CMA CGM SA	CMA CGM AG FRANCE SAS AG MARSEIL	156	ITGOA	GENOVA	2018-07-06 06:39:34	Commercial
PIANA	NAVIRE RO-RO	LA MERIDIONALE	LA MERIDIONALE	070	FRBIA	BASTIA	2018-07-06 06:46:39	Commercial
PAGLIA ORBA	NAVIRE RO-RO	MCM	CORSICA LINEA SAS	074	FRAJA	AJACCIO	2018-07-06 06:55:35	Commercial
MONTE D'ORO	NAVIRE RO-RO	MCM	CORSICA LINEA SAS	119	FRILR	L'ILEROUSSE	2018-07-06 07:12:55	Commercial
JEAN NICOLI	NAVIRE RO-RO	MCM	CORSICA LINEA SAS	004	FRPVO	PORTOVECCHIO	2018-07-06 07:37:00	Commercial
KALLISTE	NAVIRE RO-RO	LA MERIDIONALE	LA MERIDIONALE	068	FRPRP	PROPRIANO	2018-07-06 07:50:00	Commercial
ELYROS	CAR-FERRIE	E N T M V	ENTMV	093	DZALG	ALGER (ALGIERS)	2018-07-06 11:40:14	Commercial
MSC DIVINA	PAQUEBOT	MSC CRUISES	SOGECA	181	ESVLC	VALENCIA	2018-07-06 12:05:00	Croisières
VIZZAVONA	ROPAX	MCM	CORSICA LINEA SAS	007	DZBJA	BEJAIA (EX BOUGIE)	2018-07-06 13:44:00	Commercial
DANIELLE CASANOVA	CAR-FERRIE	MCM	CORSICA LINEA SAS	082	TNLGN	LA GOULETTE NORD (HALQUELOUED)	2018-07-06 14:32:02	Commercial
BATEAU PORTE F10	*	CLIENTS DIVERS	GRAND PORT MARITIME DE MARSEILLE	190	FRMRS	MARSEILLE	2018-07-06 15:15:00	Réparation navale
TARIQ IBN ZIYAD	CAR-FERRIE	E N T M V	ENTMV	086	DZORN	ORAN	2018-07-06 16:22:29	Commercial
MARINA	P. CONT. CELLULAIRE	CMA CGM SA	CMA CGM AG FRANCE SAS AG MARSEIL	152	ESBCN	BARCELONA	2018-07-06 23:12:06	Commercial
GIROLATA	NAVIRE RO-RO	LA MERIDIONALE	LA MERIDIONALE	070	FRAJA	AJACCIO	2018-07-07 06:39:44	Commercial
PASCAL PAOLI	NAVIRE RO-RO	MCM	CORSICA LINEA SAS	119	FRBIA	BASTIA	2018-07-07 06:50:00	Commercial
MSC SEAVIEW	PAQUEBOT	MSC CRUISES	SOGECA	183	ESBCN	BARCELONA	2018-07-07 07:20:00	Croisières
JOANNA BORCHARD	P. CONT. CELLULAIRE	BORCHARD LINES LTD	MARMEDSA SARL	156	ESBCN	BARCELONA	2018-07-07 08:55:11	Commercial
AMILCAR	NAVIRE RO-RO	COTUNAV	WORMS SERVICES MARITIMES	057	TNRDS	RADES	2018-07-07 09:01:56	Commercial
PASCAL PAOLI	NAVIRE RO-RO	MCM	CORSICA LINEA SAS	026	FRBIA	BASTIA	2018-07-07 09:30:00	Commercial
AKNOUL	NAVIRE RO-RO	CMA CGM SA	CMA CGM AG FRANCE SAS AG MARSEIL	059	MACAS	CASABLANCA	2018-07-07 09:51:42	Commercial
CISAMPO	VEDETTE PASSAGER	MSM	STE COOPERATIVE LAMANAGE PORTS	164	*	*	2018-07-07 10:13:40	Ne pas escaler
MONT VENTOUX	NAVIRE RO-RO	CMA CGM SA	CMA CGM AG FRANCE SAS AG MARSEIL	054	TNTUN	TUNIS	2018-07-07 11:32:33	Commercial
TANIT	CAR-FERRIE	MCM	CORSICA LINEA SAS	006	TNLGN	LA GOULETTE NORD (HALQUELOUED)	2018-07-07 14:15:06	Commercial
EL DJAZAIR II	CAR-FERRIE	E N T M V	ENTMV	093	DZSKI	SKIKDA (EX PHILIPPEVILLE)	2018-07-07 14:20:00	Commercial
PASCAL PAOLI	NAVIRE RO-RO	MCM	CORSICA LINEA SAS	119	FRBIA	BASTIA	2018-07-07 16:40:00	Commercial
MONTE D'ORO	NAVIRE RO-RO	MCM	CORSICA LINEA SAS	074	FRILR	L'ILEROUSSE	2018-07-07 19:21:36	Commercial
BENEDIKT RAMBOW	P. CONT. CELLULAIRE	CMA CGM SA	CMA CGM AG FRANCE SAS AG MARSEIL	156	DZORN	ORAN	2018-07-07 20:30:00	Commercial
BOMAR VESTA	NAV. PROD. CHIM	CLIENTS DIVERS	S-A FERRARI SHIPPING AGENCY	143	NLSLU	SLUISKIL	2018-07-07 23:25:25	Commercial
EMONA	CARGO CONVENT.	CNAN GROUPE SPA	NAVIMED	048	ESBCN	BARCELONA	2018-07-08 00:28:11	Commercial
SEAVEN LUCK	CARGO SPECIALIS.	CLIENTS DIVERS	SOCIETE MARITIME INTERNATIONALE	020	GRDRE	DREPANO RIOU	2018-07-08 02:16:49	Commercial
DANIELLE CASANOVA	CAR-FERRIE	MCM	CORSICA LINEA SAS	082	FRAJA	AJACCIO	2018-07-08 06:48:04	Commercial
DISNEY MAGIC	PAQUEBOT	DISNEY CRUISE LINE	MEDACRUISE AGENCY	162	ESBCN	BARCELONA	2018-07-08 06:57:05	Croisières
KALLISTE	NAVIRE RO-RO	LA MERIDIONALE	LA MERIDIONALE	068	FRPRP	PROPRIANO	2018-07-08 07:20:20	Commercial
PIANA	NAVIRE RO-RO	LA MERIDIONALE	LA MERIDIONALE	070	FRBIA	BASTIA	2018-07-08 07:22:25	Commercial
JEAN NICOLI	NAVIRE RO-RO	MCM	CORSICA LINEA SAS	078	FRPVO	PORTOVECCHIO	2018-07-08 07:37:20	Commercial
COSTA DIADEMA	PAQUEBOT	COSTA CROISIERES SPA	MONACO MARITIME FRANCE	163	ITSVN	SAVONA	2018-07-08 07:40:26	Croisières
PAGLIA ORBA	NAVIRE RO-RO	MCM	CORSICA LINEA SAS	026	FRAJA	AJACCIO	2018-07-08 07:46:00	Commercial
MEDITERRANEE	CAR-FERRIE	MCM	CORSICA LINEA SAS	006	DZALG	ALGER (ALGIERS)	2018-07-08 07:52:00	Commercial
MSC OPERA	PAQUEBOT	MSC CRUISES	SOGECA	181	ITGOA	GENOVA	2018-07-08 08:15:00	Croisières
CISAMPO	VEDETTE PASSAGER	MSM	STE COOPERATIVE LAMANAGE PORTS	164	*	*	2018-07-08 09:31:57	Ne pas escaler
PAGLIA ORBA	NAVIRE RO-RO	MCM	CORSICA LINEA SAS	119	FRAJA	AJACCIO	2018-07-08 16:45:00	Commercial
PORT GDYNIA	P.CONTE.POLYVALE.	CMA CGM SA	CMA CGM AG FRANCE SAS AG MARSEIL	153	ESALG	ALGECIRAS	2018-07-09 04:31:58	Commercial
JOANNA	P. CONT. CELLULAIRE	CMA CGM SA	CMA CGM AG FRANCE SAS AG MARSEIL	154	DZALG	ALGER	2018-07-09 05:39:04	Commercial
GIROLATA	NAVIRE RO-RO	LA MERIDIONALE	LA MERIDIONALE	070	FRAJA	AJACCIO	2018-07-09 06:29:05	Commercial
PASCAL PAOLI	NAVIRE RO-RO	MCM	CORSICA LINEA SAS	074	FRBIA	BASTIA	2018-07-09 06:46:05	Commercial
MONTE D'ORO	NAVIRE RO-RO	MCM	CORSICA LINEA SAS	109	FRILR	L'ILEROUSSE	2018-07-09 07:09:00	Commercial
BOTNIA SEAWAYS	NAVIRE RO-RO	DFDS A/S	DFDS SEAWAYS	054	TNRDS	RADES	2018-07-09 07:55:31	Commercial
ELYROS	CAR-FERRIE	E N T M V	ENTMV	093	DZALG	ALGER	2018-07-09 09:51:13	Commercial
ARKLOW MANOR	CARGO CONVENT.	CLIENTS DIVERS	M B SHIP'S AGENTS	014	*	*	2018-07-09 10:25:04	Commercial
SDS RED	VRAQUIER SOLIDE	CLIENTS DIVERS	PROMARMED INTERNATIONAL	022	FRNOU	PORTLANOUVELLE	2018-07-09 12:25:59	Commercial
BARGE TRASO 1	NAV. TRAV. MARITIME	CLIENTS DIVERS	GRAND PORT MARITIME DE MARSEILLE	124	FRMRS	MARSEILLE	2018-07-09 14:45:28	Servitude (Fluvial).
VIKINGLAND	NAVIRE RO-RO	COTUNAV	WORMS SERVICES MARITIMES	057	*	*	2018-07-10 00:15:00	Commercial
JANVIER LOUIS RAP	NAVIRE DE PECHE	CLIENTS DIVERS	SUD MARINE SHIPYARD	F01	*	*	2018-07-10 06:28:00	Réparation navale
PIANA	NAVIRE RO-RO	LA MERIDIONALE	LA MERIDIONALE	070	FRBIA	BASTIA	2018-07-10 06:44:20	Commercial
ILONA	NAV. DE PLAISANCE	CLIENTS DIVERS	ATL MEDITERRANEE	RADE	FRCEQ	CANNES	2018-07-10 06:45:00	Rade divers
PAGLIA ORBA	NAVIRE RO-RO	MCM	CORSICA LINEA SAS	078	FRAJA	AJACCIO	2018-07-10 06:53:15	Commercial
BF CALOOSA	P. CONT. CELLULAIRE	MARFRET	CIE MARITIME MARFRET	109	ESBCN	BARCELONA	2018-07-10 07:19:00	Commercial
SYMPHONY OF THE SEAS	PAQUEBOT	ROYALCARIBBEAN USA	CRUISE SERVICES	183	ESPMI	PALMA DE MALLORCA	2018-07-10 08:40:00	Croisières
SEVEN SEAS VOYAGER	PAQUEBOT	REGENT CRUISES	INTERCRUISES SHORESIDE AND PORT SERVICES	163	ESBCN	BARCELONA	2018-07-10 09:20:00	Croisières
MEDITERRANEE	CAR-FERRIE	MCM	CORSICA LINEA SAS	093	DZALG	ALGER	2018-07-10 10:57:59	Commercial
TANIT	CAR-FERRIE	MCM	CORSICA LINEA SAS	006	TNLGN	LA GOULETTE NORD (HALQUELOUED)	2018-07-10 11:03:00	Commercial
TASSILI II	CAR-FERRIE	E N T M V	ENTMV	086	DZORN	ORAN	2018-07-10 14:42:35	Commercial
JOANNA BORCHARD	P. CONT. CELLULAIRE	BORCHARD LINES LTD	MARMEDSA SARL	156	ESBCN	BARCELONA	2018-07-10 20:33:26	Commercial
NACC STAR	VRAQUIER SOLIDE	CLIENTS DIVERS	M B SHIP'S AGENTS	025	ITCVV	CIVITAVECCHIA	2018-07-10 20:45:42	Commercial
ODESSA II	NAV. DE PLAISANCE	CLIENTS DIVERS	ATL MEDITERRANEE	RADE	FRNCE	NICE	2018-07-10 21:15:00	Ne pas escaler
GIROLATA	NAVIRE RO-RO	LA MERIDIONALE	LA MERIDIONALE	070	FRAJA	AJACCIO	2018-07-11 06:44:31	Commercial
PASCAL PAOLI	NAVIRE RO-RO	MCM	CORSICA LINEA SAS	118	FRBIA	BASTIA	2018-07-11 06:50:00	Commercial
MONTE D'ORO	NAVIRE RO-RO	MCM	CORSICA LINEA SAS	074	FRILR	L'ILEROUSSE	2018-07-11 07:14:17	Commercial
ULYSSE	NAVIRE RO-RO	COTUNAV	WORMS SERVICES MARITIMES	057	TNRDS	RADES	2018-07-11 07:30:00	Commercial
KALLISTE	NAVIRE RO-RO	LA MERIDIONALE	LA MERIDIONALE	068	FRPRP	PROPRIANO	2018-07-11 07:30:00	Commercial
JEAN NICOLI	NAVIRE RO-RO	MCM	CORSICA LINEA SAS	004	FRPVO	PORTOVECCHIO	2018-07-11 07:38:27	Commercial
SAUMATY	CARGO CONVENT.	MARFRET	CIE MARITIME MARFRET	152	DZALG	ALGER	2018-07-11 08:28:18	Commercial
ELYROS	CAR-FERRIE	E N T M V	ENTMV	093	DZALG	ALGER	2018-07-11 10:38:56	Commercial
DANIELLE CASANOVA	CAR-FERRIE	MCM	CORSICA LINEA SAS	080	TNLGN	LA GOULETTE NORD (HALQUELOUED)	2018-07-11 10:54:31	Commercial
MIRIAM BORCHARD	P. CONT. CELLULAIRE	BORCHARD LINES LTD	MARMEDSA SARL	156	ESBCN	BARCELONA	2018-07-11 22:53:43	Commercial
ERATO	P. CONT. CELLULAIRE	CMA CGM SA	CMA CGM AG FRANCE SAS AG MARSEIL	155	ITGOA	GENOVA	2018-07-12 04:28:00	Commercial
PIANA	NAVIRE RO-RO	LA MERIDIONALE	LA MERIDIONALE	070	FRBIA	BASTIA	2018-07-12 06:44:32	Commercial
PAGLIA ORBA	NAVIRE RO-RO	MCM	CORSICA LINEA SAS	078	FRAJA	AJACCIO	2018-07-12 06:52:23	Commercial
MONT VENTOUX	NAVIRE RO-RO	CMA CGM SA	CMA CGM AG FRANCE SAS AG MARSEIL	054	TNTUN	TUNIS	2018-07-12 07:09:00	Commercial
CAISSON C2	NAV. NON CLASSE	CLIENTS DIVERS	DIVERS AGENTS	121	FRMRS	MARSEILLE	2018-07-12 10:00:00	Servitude (Fluvial).
TASSILI II	CAR-FERRIE	E N T M V	ENTMV	086	DZSKI	SKIKDA (EX PHILIPPEVILLE)	2018-07-12 13:09:30	Commercial
TANIT	CAR-FERRIE	MCM	CORSICA LINEA SAS	006	TNLGN	LA GOULETTE NORD (HALQUELOUED)	2018-07-12 13:15:00	Commercial
MONZA EXPRESS	NAVIRE RO-RO	CLIENTS DIVERS	PROMARMED INTERNATIONAL	032	FRSET	SETE	2018-07-12 13:29:00	Commercial
MEDITERRANEE	CAR-FERRIE	MCM	CORSICA LINEA SAS	082	DZALG	ALGER	2018-07-12 13:54:35	Commercial
LAUREL	NAV. DE PLAISANCE	CLIENTS DIVERS	FRANCE PORT SERVICES	114	GIGIB	GIBRALTAR	2018-07-12 14:20:00	Réparation navale
BOADICEA	NAV. DE PLAISANCE	CLIENTS DIVERS	ATL MEDITERRANEE	199	FRMRS	MARSEILLE	2018-07-12 15:01:38	Ne pas escaler
JAGUAR	P. CONT. CELLULAIRE	CMA CGM SA	CMA CGM AG FRANCE SAS AG MARSEIL	156	ESVLC	VALENCIA	2018-07-12 15:15:00	Commercial
MAX CHAMPION	P. CONT. CELLULAIRE	CMA CGM SA	CMA CGM AG FRANCE SAS AG MARSEIL	153	DZAAE	ANNABA (EX BONE)	2018-07-12 19:21:00	Commercial
OKEE AUGUST	P. CONT. CELLULAIRE	CMA CGM AG FRANCE SAS AG MARSEIL	CMA CGM AG FRANCE SAS AG MARSEIL	RADE	LYKHO	AL KHUMS	2018-07-12 19:30:00	Rade attente poste
OKEE AUGUST	P. CONT. CELLULAIRE	CMA CGM AG FRANCE SAS AG MARSEIL	CMA CGM AG FRANCE SAS AG MARSEIL	154	LYKHO	AL KHUMS	2018-07-12 22:28:41	Commercial
GIROLATA	NAVIRE RO-RO	LA MERIDIONALE	LA MERIDIONALE	070	FRAJA	AJACCIO	2018-07-13 06:33:14	Commercial
PASCAL PAOLI	NAVIRE RO-RO	MCM	CORSICA LINEA SAS	074	FRBIA	BASTIA	2018-07-13 06:47:39	Commercial
VIKING ORION	PAQUEBOT	CLIENTS DIVERS	COURMAR	162	FRSTP	SAINTTROPEZ	2018-07-13 06:59:59	Croisières
MONTE D'ORO	NAVIRE RO-RO	MCM	CORSICA LINEA SAS	080	FRILR	L'ILEROUSSE	2018-07-13 07:15:40	Commercial
KALLISTE	NAVIRE RO-RO	LA MERIDIONALE	LA MERIDIONALE	068	FRPRP	PROPRIANO	2018-07-13 07:26:00	Commercial
JEAN NICOLI	NAVIRE RO-RO	MCM	CORSICA LINEA SAS	078	FRPVO	PORTOVECCHIO	2018-07-13 07:33:30	Commercial
VIKINGLAND	NAVIRE RO-RO	COTUNAV	WORMS SERVICES MARITIMES	057	TNRDS	RADES	2018-07-13 10:57:04	Commercial
ELYROS	CAR-FERRIE	E N T M V	ENTMV	093	DZALG	ALGER	2018-07-13 11:55:50	Commercial
MSC DIVINA	PAQUEBOT	MEDITERRANEAN SHIPP COMPANY FCE	SOGECA	181	ESVLC	VALENCIA	2018-07-13 12:21:11	Croisières
CISAMPO	VEDETTE PASSAGER	MSM	STE COOPERATIVE LAMANAGE PORTS	164	*	*	2018-07-13 12:42:00	Ne pas escaler
VIZZAVONA	ROPAX	MCM	CORSICA LINEA SAS	005	DZBJA	BEJAIA (EX BOUGIE)	2018-07-13 12:56:00	Commercial
DANIELLE CASANOVA	CAR-FERRIE	MCM	CORSICA LINEA SAS	082	TNLGN	LA GOULETTE NORD (HALQUELOUED)	2018-07-13 15:28:04	Commercial
TARIQ IBN ZIYAD	CAR-FERRIE	E N T M V	ENTMV	086	DZORN	ORAN	2018-07-13 19:46:24	Commercial
BOTNIA SEAWAYS	NAVIRE RO-RO	DFDS A/S	DFDS SEAWAYS	054	TNRDS	RADES	2018-07-13 20:20:00	Commercial
BRAEMAR	PAQUEBOT	CLIENTS DIVERS	COURMAR	095	FRSET	SETE	2018-07-14 06:30:00	Croisières
PAGLIA ORBA	NAVIRE RO-RO	MCM	CORSICA LINEA SAS	119	FRAJA	AJACCIO	2018-07-14 06:40:00	Commercial
MSC SEAVIEW	PAQUEBOT	MSC CRUISES	SOGECA	183	ESBCN	BARCELONA	2018-07-14 06:55:00	Croisières
CAP CAMARAT	NAVIRE RO-RO	CMA CGM SA	CMA CGM AG FRANCE SAS AG MARSEIL	065	DZMOS	MOSTAGANEM	2018-07-14 07:44:00	Commercial
PIANA	NAVIRE RO-RO	LA MERIDIONALE	LA MERIDIONALE	070	FRBIA	BASTIA	2018-07-14 07:46:09	Commercial
CISAMPO	VEDETTE PASSAGER	MSM	STE COOPERATIVE LAMANAGE PORTS	164	*	*	2018-07-14 09:12:53	Ne pas escaler
PAGLIA ORBA	NAVIRE RO-RO	MCM	CORSICA LINEA SAS	026	FRAJA	AJACCIO	2018-07-14 09:13:40	Commercial
GOURAYA	CARGO CONVENT.	CNAN GROUPE SPA	NAVIMED	048	ITGOA	GENOVA	2018-07-14 09:18:00	Commercial
QUEEN NEFERTITI	NAV. DE PLAISANCE	CLIENTS DIVERS	SUD MARINE SHIPYARD	F07	*	*	2018-07-14 11:41:00	Réparation navale
THETYS II	NAVIRE SCIENTIFI	CLIENTS DIVERS	GRAND PORT MARITIME DE MARSEILLE	111	FRMRS	MARSEILLE	2018-07-14 12:15:00	Routine
WIND SURF	PAQUEBOT	WINDSTAR CRUISES USA	CRUISE SERVICES	RADE	ESBCN	BARCELONA	2018-07-14 13:00:00	Croisières
TANIT	CAR-FERRIE	MCM	CORSICA LINEA SAS	006	TNLGN	LA GOULETTE NORD (HALQUELOUED)	2018-07-14 13:35:00	Commercial
TASSILI II	CAR-FERRIE	E N T M V	ENTMV	093	DZBJA	BEJAIA (EX BOUGIE)	2018-07-14 15:19:11	Commercial
PAGLIA ORBA	NAVIRE RO-RO	MCM	CORSICA LINEA SAS	119	FRAJA	AJACCIO	2018-07-14 16:50:00	Commercial
DANIELLE CASANOVA	CAR-FERRIE	MCM	CORSICA LINEA SAS	080	FRBIA	BASTIA	2018-07-14 18:52:20	Commercial
MONTE D'ORO	NAVIRE RO-RO	MCM	CORSICA LINEA SAS	074	FRILR	L'ILEROUSSE	2018-07-14 19:30:00	Commercial
MARFRET NIOLON	NAVIRE RO-RO	CNAN GROUPE SPA	NAVIMED	044	ESBCN	BARCELONA	2018-07-14 22:02:49	Commercial
REPUBBLICA DEL BRASILE	P.CONTENEURS ROUL	GRIMADI ACL FRANCE	GRIMALDI ACL FRANCE	157	FRSET	SETE	2018-07-15 00:58:00	Commercial
VIZZAVONA	ROPAX	MCM	CORSICA LINEA SAS	005	ITPTO	PORTO TORRES	2018-07-15 06:34:27	Commercial
JEAN NICOLI	NAVIRE RO-RO	MCM	CORSICA LINEA SAS	078	FRPVO	PORTOVECCHIO	2018-07-15 06:44:12	Commercial
KALLISTE	NAVIRE RO-RO	LA MERIDIONALE	LA MERIDIONALE	068	FRPRP	PROPRIANO	2018-07-15 06:58:00	Commercial
GIROLATA	NAVIRE RO-RO	LA MERIDIONALE	LA MERIDIONALE	070	FRAJA	AJACCIO	2018-07-15 07:28:03	Commercial
COSTA DIADEMA	PAQUEBOT	COSTA CROISIERES SPA	MONACO MARITIME FRANCE	163	ITSVN	SAVONA	2018-07-15 07:37:38	Croisières
PASCAL PAOLI	NAVIRE RO-RO	MCM	CORSICA LINEA SAS	074	FRBIA	BASTIA	2018-07-15 07:48:08	Commercial
MSC OPERA	PAQUEBOT	MSC CRUISES	SOGECA	181	ITGOA	GENOVA	2018-07-15 08:24:59	Croisières
MEDITERRANEE	CAR-FERRIE	MCM	CORSICA LINEA SAS	082	DZALG	ALGER	2018-07-15 09:17:20	Commercial
AKNOUL	NAVIRE RO-RO	CMA CGM SA	CMA CGM AG FRANCE SAS AG MARSEIL	059	MACAS	CASABLANCA	2018-07-15 11:16:52	Commercial
LUTETIA	P. CONT. CELLULAIRE	CMA CGM SA	CMA CGM AG FRANCE SAS AG MARSEIL	153	ESALG	ALGECIRAS	2018-07-15 16:25:00	Commercial
JOLLY QUARZO	NAVIRE RO-RO	IGNAZIO MESSINA C-S P A	I MESSINA FRANCE	155	ESBCN	BARCELONA	2018-07-15 20:39:00	Commercial
ELYSSA	NAVIRE RO-RO	COTUNAV	WORMS SERVICES MARITIMES	050	TNRDS	RADES	2018-07-16 05:58:00	Commercial
NEPTUNE ODYSSEY	CAR CARRIER	NEPTUNE LINES	PROMARMED INTERNATIONAL	032	ITCVV	CIVITAVECCHIA	2018-07-16 06:08:00	Commercial
PAGLIA ORBA	NAVIRE RO-RO	MCM	CORSICA LINEA SAS	074	FRAJA	AJACCIO	2018-07-16 06:37:03	Commercial
DANIELLE CASANOVA	CAR-FERRIE	MCM	CORSICA LINEA SAS	082	FRAJA	AJACCIO	2018-07-16 06:54:34	Commercial
PIANA	NAVIRE RO-RO	LA MERIDIONALE	LA MERIDIONALE	070	FRBIA	BASTIA	2018-07-16 06:55:00	Commercial
MONTE D'ORO	NAVIRE RO-RO	MCM	CORSICA LINEA SAS	109	FRILR	L'ILEROUSSE	2018-07-16 07:07:00	Commercial
JEAN NICOLI	NAVIRE RO-RO	MCM	CORSICA LINEA SAS	078	ITPTO	PORTO TORRES	2018-07-16 08:28:20	Commercial
SEABOURN ENCORE	PAQUEBOT	SEABOURN CRUISES	CRUISE SERVICES	RAJ4	ESMAH	MAHON, MENORCA	2018-07-16 08:43:00	Rade croisière
MONT VENTOUX	NAVIRE RO-RO	CMA CGM SA	CMA CGM AG FRANCE SAS AG MARSEIL	057	TNTUN	TUNIS	2018-07-16 08:44:16	Commercial
ELYROS	CAR-FERRIE	E N T M V	ENTMV	093	DZALG	ALGER	2018-07-16 10:10:52	Commercial
CAISSON C2	NAV. NON CLASSE	CLIENTS DIVERS	DIVERS AGENTS	121	FRMRS	MARSEILLE	2018-07-16 10:20:03	Servitude (Fluvial).
OPS HAMBURG	P. CONT. CELLULAIRE	CMA CGM SA	CMA CGM AG FRANCE SAS AG MARSEIL	153	DZGHZ	GHAZAOUET	2018-07-16 10:38:58	Commercial
SUSAN BORCHARD	P. CONT. CELLULAIRE	BORCHARD LINES LTD	MARMEDSA SARL	RADE	ITSAL	SALERNO	2018-07-16 11:52:59	Rade attente poste
CONTSHIP ZEN	P. CONT. CELLULAIRE	CMA CGM SA	CMA CGM AG FRANCE SAS AG MARSEIL	RADE	ITGOA	GENOVA	2018-07-16 15:28:38	Rade attente poste
JOLLY QUARZO	NAVIRE RO-RO	IGNAZIO MESSINA C-S P A	I MESSINA FRANCE	157	ESBCN	BARCELONA	2018-07-16 21:15:00	Commercial
CONTSHIP ZEN	P. CONT. CELLULAIRE	CMA CGM SA	CMA CGM AG FRANCE SAS AG MARSEIL	154	ITGOA	GENOVA	2018-07-16 21:20:00	Commercial
GIROLATA	NAVIRE RO-RO	LA MERIDIONALE	LA MERIDIONALE	070	FRAJA	AJACCIO	2018-07-17 06:35:20	Commercial
PASCAL PAOLI	NAVIRE RO-RO	MCM	CORSICA LINEA SAS	074	FRBIA	BASTIA	2018-07-17 06:52:41	Commercial
VIKING ORION	PAQUEBOT	CLIENTS DIVERS	COURMAR	162	FRSET	SETE	2018-07-17 06:58:01	Croisières
SYMPHONY OF THE SEAS	PAQUEBOT	ROYALCARIBBEAN USA	CRUISE SERVICES	183	ESPMI	PALMA DE MALLORCA	2018-07-17 08:50:00	Croisières
GAZELLE	REMOR.RAVITAI	CLIENTS DIVERS	SUD MARINE SHIPYARD	199	*	*	2018-07-17 09:35:00	Réparation navale
TANIT	CAR-FERRIE	MCM	CORSICA LINEA SAS	006	TNLGN	LA GOULETTE NORD (HALQUELOUED)	2018-07-17 12:20:00	Commercial
TASSILI II	CAR-FERRIE	E N T M V	ENTMV	086	DZALG	ALGER	2018-07-17 13:16:43	Commercial
MEDITERRANEE	CAR-FERRIE	MCM	CORSICA LINEA SAS	080	TNLGN	LA GOULETTE NORD (HALQUELOUED)	2018-07-17 14:48:04	Commercial
KARINA	P.CONTE.POLYVALE.	CMA CGM SA	CMA CGM AG FRANCE SAS AG MARSEIL	RADE	ESBCN	BARCELONA	2018-07-17 16:33:00	Rade attente poste
VIZZAVONA	ROPAX	MCM	CORSICA LINEA SAS	007	DZALG	ALGER	2018-07-17 16:55:00	Commercial
SUSAN BORCHARD	P. CONT. CELLULAIRE	BORCHARD LINES LTD	MARMEDSA SARL	153	ITSAL	SALERNO	2018-07-17 17:05:03	Commercial
KARINA	P.CONTE.POLYVALE.	CMA CGM SA	CMA CGM AG FRANCE SAS AG MARSEIL	152	ESBCN	BARCELONA	2018-07-17 19:35:44	Commercial
PIANA	NAVIRE RO-RO	LA MERIDIONALE	LA MERIDIONALE	070	FRBIA	BASTIA	2018-07-18 06:38:46	Commercial
PAGLIA ORBA	NAVIRE RO-RO	MCM	CORSICA LINEA SAS	074	FRAJA	AJACCIO	2018-07-18 06:46:11	Commercial
KALLISTE	NAVIRE RO-RO	LA MERIDIONALE	LA MERIDIONALE	068	FRPRP	PROPRIANO	2018-07-18 06:58:00	Commercial
MONTE D'ORO	NAVIRE RO-RO	MCM	CORSICA LINEA SAS	109	FRILR	L'ILEROUSSE	2018-07-18 07:01:00	Commercial
SALAMMBO	NAVIRE RO-RO	COTUNAV	WORMS SERVICES MARITIMES	057	TNRDS	RADES	2018-07-18 07:10:57	Commercial
CROWN PRINCESS	PAQUEBOT	PRINCESS CRUISES USA	CRUISE SERVICES	183	GIGIB	GIBRALTAR	2018-07-18 07:25:37	Croisières
JEAN NICOLI	NAVIRE RO-RO	MCM	CORSICA LINEA SAS	078	FRPVO	PORTOVECCHIO	2018-07-18 07:31:07	Commercial
ELYROS	CAR-FERRIE	E N T M V	ENTMV	093	DZALG	ALGER	2018-07-18 10:00:05	Commercial
DANIELLE CASANOVA	CAR-FERRIE	MCM	CORSICA LINEA SAS	082	TNLGN	LA GOULETTE NORD (HALQUELOUED)	2018-07-18 10:20:55	Commercial
ATLANTIC SOUTH	P. CONT. CELLULAIRE	BORCHARD LINES LTD	MARMEDSA SARL	154	ESCAS	CASTELLON DE LA PLANA	2018-07-18 12:31:33	Commercial
SAUMATY	CARGO CONVENT.	MARFRET	CIE MARITIME MARFRET	156	DZALG	ALGER	2018-07-18 12:56:08	Commercial
MN TANGARA	NAVIRE RO-RO	COMPAGNIE MARITIME NANTAISE	WORMS SERVICES MARITIMES	RADE	FRTLN	TOULON	2018-07-18 15:23:06	Rade divers
KATHERINE BORCHARD	P. CONT. CELLULAIRE	BORCHARD LINES LTD	MARMEDSA SARL	153	ITSAL	SALERNO	2018-07-18 15:54:56	Commercial
TITTERI	P.CONTE.POLYVALE.	CNAN GROUPE SPA	NAVIMED	048	ITSPE	LA SPEZIA	2018-07-18 19:38:00	Commercial
CORONA J	P. CONT. CELLULAIRE	CMA CGM SA	CMA CGM AG FRANCE SAS AG MARSEIL	152	DZAAE	ANNABA (EX BONE)	2018-07-18 20:10:00	Commercial
MN TANGARA	NAVIRE RO-RO	COMPAGNIE MARITIME NANTAISE	WORMS SERVICES MARITIMES	042	FRTLN	TOULON	2018-07-18 21:20:00	Réparation navale
STIDIA	P.CONTE.POLYVALE.	CNAN GROUPE SPA	NAVIMED	045	DZALG	ALGER	2018-07-19 00:45:00	Commercial
LUCIE SCHULTE	P. CONT. CELLULAIRE	CMA CGM SA	CMA CGM AG FRANCE SAS AG MARSEIL	154	ITGOA	GENOVA	2018-07-19 05:30:00	Commercial
GIROLATA	NAVIRE RO-RO	LA MERIDIONALE	LA MERIDIONALE	070	FRAJA	AJACCIO	2018-07-19 06:36:49	Commercial
NEPTUNE HORIZON	CAR CARRIER	NEPTUNE LINES	PROMARMED INTERNATIONAL	031	ITCVV	CIVITAVECCHIA	2018-07-19 06:40:00	Commercial
PASCAL PAOLI	NAVIRE RO-RO	MCM	CORSICA LINEA SAS	074	FRBIA	BASTIA	2018-07-19 06:46:54	Commercial
BOTNIA SEAWAYS	NAVIRE RO-RO	DFDS A/S	DFDS SEAWAYS	057	TNRDS	RADES	2018-07-19 07:46:00	Commercial
CAISSON A15	NAV. NON CLASSE	CLIENTS DIVERS	GRAND PORT MARITIME DE MARSEILLE	199	FRMRS	MARSEILLE	2018-07-19 11:50:00	Servitude (Fluvial).
TASSILI II	CAR-FERRIE	E N T M V	ENTMV	086	DZSKI	SKIKDA (EX PHILIPPEVILLE)	2018-07-19 12:48:31	Commercial
TANIT	CAR-FERRIE	MCM	CORSICA LINEA SAS	006	TNLGN	LA GOULETTE NORD (HALQUELOUED)	2018-07-19 13:03:00	Commercial
MEDITERRANEE	CAR-FERRIE	MCM	CORSICA LINEA SAS	082	DZALG	ALGER	2018-07-19 16:21:11	Commercial
AMILCAR	NAVIRE RO-RO	COTUNAV	WORMS SERVICES MARITIMES	057	TNRDS	RADES	2018-07-20 06:34:00	Commercial
PIANA	NAVIRE RO-RO	LA MERIDIONALE	LA MERIDIONALE	070	FRBIA	BASTIA	2018-07-20 06:39:01	Commercial
PAGLIA ORBA	NAVIRE RO-RO	MCM	CORSICA LINEA SAS	074	FRAJA	AJACCIO	2018-07-20 06:44:31	Commercial
KALLISTE	NAVIRE RO-RO	LA MERIDIONALE	LA MERIDIONALE	068	FRPRP	PROPRIANO	2018-07-20 07:20:42	Commercial
MONTE D'ORO	NAVIRE RO-RO	MCM	CORSICA LINEA SAS	080	FRILR	L'ILEROUSSE	2018-07-20 07:23:47	Commercial
JEAN NICOLI	NAVIRE RO-RO	MCM	CORSICA LINEA SAS	078	FRPVO	PORTOVECCHIO	2018-07-20 07:35:37	Commercial
SAINT THOMAS	REMOR.RAVITAI	CLIENTS DIVERS	SUD MARINE SHIPYARD	199	*	*	2018-07-20 09:45:00	Réparation navale
ELYROS	CAR-FERRIE	E N T M V	ENTMV	093	DZALG	ALGER	2018-07-20 11:00:36	Commercial
WINCHESTER STRAIT	P. CONT. CELLULAIRE	CMA CGM SA	CMA CGM AG FRANCE SAS AG MARSEIL	155	ITGOA	GENOVA	2018-07-20 12:30:00	Commercial
MSC DIVINA	PAQUEBOT	MSC CRUISES	SOGECA	181	ESVLC	VALENCIA	2018-07-20 13:00:00	Croisières
CISAMPO	VEDETTE PASSAGER	MSM	STE COOPERATIVE LAMANAGE PORTS	164	*	*	2018-07-20 13:15:00	Ne pas escaler
VIZZAVONA	ROPAX	MCM	CORSICA LINEA SAS	005	DZALG	ALGER	2018-07-20 13:30:00	Commercial
DANIELLE CASANOVA	CAR-FERRIE	MCM	CORSICA LINEA SAS	082	TNLGN	LA GOULETTE NORD (HALQUELOUED)	2018-07-20 14:46:56	Commercial
BPSPIE	*	CLIENTS DIVERS	GRAND PORT MARITIME DE MARSEILLE	112	*	*	2018-07-20 15:20:00	Cause indéterminée
CAISSON A13	NAV. NON CLASSE	CLIENTS DIVERS	DIVERS AGENTS	122	FRMRS	MARSEILLE	2018-07-20 18:00:00	Servitude (Fluvial).
TARIQ IBN ZIYAD	CAR-FERRIE	E N T M V	ENTMV	086	DZORN	ORAN	2018-07-20 20:37:02	Commercial
PACAYA	P. CONT. CELLULAIRE	CMA CGM SA	CMA CGM AG FRANCE SAS AG MARSEIL	156	DZGHZ	GHAZAOUET	2018-07-20 21:39:03	Commercial
CIELO DI AGADIR	P. CONT. CELLULAIRE	CMA CGM SA	CMA CGM AG FRANCE SAS AG MARSEIL	154	ESVLC	VALENCIA	2018-07-20 23:55:20	Commercial
SIRENA	PAQUEBOT	OCEANIA CRUISES USA	INTERCRUISES SHORESIDE AND PORT SERVICES	163	FRSET	SETE	2018-07-21 06:14:00	Croisières
GIROLATA	NAVIRE RO-RO	LA MERIDIONALE	LA MERIDIONALE	070	FRAJA	AJACCIO	2018-07-21 06:34:38	Commercial
MSC SEAVIEW	PAQUEBOT	MSC CRUISES	SOGECA	183	ESBCN	BARCELONA	2018-07-21 06:50:00	Croisières
PASCAL PAOLI	NAVIRE RO-RO	MCM	CORSICA LINEA SAS	074	FRBIA	BASTIA	2018-07-21 06:52:08	Commercial
MONT VENTOUX	NAVIRE RO-RO	CMA CGM SA	CMA CGM AG FRANCE SAS AG MARSEIL	057	TNTUN	TUNIS	2018-07-21 07:15:00	Commercial
CISAMPO	VEDETTE PASSAGER	MSM	STE COOPERATIVE LAMANAGE PORTS	164	*	*	2018-07-21 10:16:55	Ne pas escaler
CAISSON A11	NAV. NON CLASSE	CLIENTS DIVERS	DIVERS AGENTS	199	FRMRS	MARSEILLE	2018-07-21 11:15:00	Servitude (Fluvial).
TANIT	CAR-FERRIE	MCM	CORSICA LINEA SAS	006	TNLGN	LA GOULETTE NORD (HALQUELOUED)	2018-07-21 13:40:40	Commercial
TASSILI II	CAR-FERRIE	E N T M V	ENTMV	093	DZBJA	BEJAIA (EX BOUGIE)	2018-07-21 14:25:00	Commercial
L'EUROPE	NAVIRE SCIENTIFI	CLIENTS DIVERS	DIVERS AGENTS	066	FRTLN	TOULON	2018-07-21 16:58:34	Routine
DANIELLE CASANOVA	CAR-FERRIE	MCM	CORSICA LINEA SAS	082	FRBIA	BASTIA	2018-07-21 19:46:23	Commercial
AKNOUL	NAVIRE RO-RO	CMA CGM SA	CMA CGM AG FRANCE SAS AG MARSEIL	059	MACAS	CASABLANCA	2018-07-21 20:00:00	Commercial
MONTE D'ORO	NAVIRE RO-RO	MCM	CORSICA LINEA SAS	078	FRILR	L'ILEROUSSE	2018-07-21 20:00:00	Commercial
GRANDE COSTA D'AVORIO	P.CONTENEURS ROUL	GRIMADI ACL FRANCE	GRIMALDI ACL FRANCE	157	ESVLC	VALENCIA	2018-07-21 23:30:00	Commercial
JEAN NICOLI	NAVIRE RO-RO	MCM	CORSICA LINEA SAS	118	FRPVO	PORTOVECCHIO	2018-07-22 06:50:00	Commercial
SILVER WHISPER	PAQUEBOT	SILVER SEA CRUISES USA	CAMBIASO RISSO	095	FRSTP	SAINTTROPEZ	2018-07-22 06:51:00	Croisières
PIANA	NAVIRE RO-RO	LA MERIDIONALE	LA MERIDIONALE	070	FRBIA	BASTIA	2018-07-22 07:18:36	Commercial
KALLISTE	NAVIRE RO-RO	LA MERIDIONALE	LA MERIDIONALE	068	FRPRP	PROPRIANO	2018-07-22 07:26:56	Commercial
PAGLIA ORBA	NAVIRE RO-RO	MCM	CORSICA LINEA SAS	004	FRAJA	AJACCIO	2018-07-22 07:33:00	Commercial
COSTA DIADEMA	PAQUEBOT	COSTA CROISIERES SPA	MONACO MARITIME FRANCE	163	ITSVN	SAVONA	2018-07-22 07:46:00	Croisières
VIZZAVONA	ROPAX	MCM	CORSICA LINEA SAS	006	ITPTO	PORTO TORRES	2018-07-22 08:00:00	Commercial
MSC OPERA	PAQUEBOT	MSC CRUISES	SOGECA	181	ITGOA	GENOVA	2018-07-22 08:18:42	Croisières
MEDITERRANEE	CAR-FERRIE	MCM	CORSICA LINEA SAS	082	DZALG	ALGER	2018-07-22 08:50:28	Commercial
HANSA CLOPPENBURG	P. CONT. CELLULAIRE	CMA CGM SA	CMA CGM AG FRANCE SAS AG MARSEIL	154	DZALG	ALGER	2018-07-23 04:55:00	Commercial
GIROLATA	NAVIRE RO-RO	LA MERIDIONALE	LA MERIDIONALE	070	FRAJA	AJACCIO	2018-07-23 06:25:52	Commercial
PASCAL PAOLI	NAVIRE RO-RO	MCM	CORSICA LINEA SAS	074	FRBIA	BASTIA	2018-07-23 06:42:18	Commercial
MONTE D'ORO	NAVIRE RO-RO	MCM	CORSICA LINEA SAS	109	FRILR	L'ILEROUSSE	2018-07-23 06:50:18	Commercial
DANIELLE CASANOVA	CAR-FERRIE	MCM	CORSICA LINEA SAS	082	FRAJA	AJACCIO	2018-07-23 06:58:38	Commercial
MEIN SCHIFF 6	PAQUEBOT	ROYALCARIBBEAN USA	MONACO MARITIME FRANCE	163	FRCEQ	CANNES	2018-07-23 07:15:00	Croisières
BOTNIA SEAWAYS	NAVIRE RO-RO	DFDS A/S	DFDS SEAWAYS	050	TNRDS	RADES	2018-07-23 08:15:00	Commercial
JEAN NICOLI	NAVIRE RO-RO	MCM	CORSICA LINEA SAS	078	ITPTO	PORTO TORRES	2018-07-23 08:30:20	Commercial
VIKINGLAND	NAVIRE RO-RO	COTUNAV	WORMS SERVICES MARITIMES	057	*	*	2018-07-23 08:50:00	Commercial
ELYROS	CAR-FERRIE	E N T M V	ENTMV	093	DZALG	ALGER	2018-07-23 10:46:03	Commercial
BATEAU PORTE F08	*	CLIENTS DIVERS	GRAND PORT MARITIME DE MARSEILLE	F09	FRMRS	MARSEILLE	2018-07-23 11:50:27	Réparation navale
CARTHAGE	CAR-FERRIE	MCM	CORSICA LINEA SAS	006	TNLGN	LA GOULETTE NORD (HALQUELOUED)	2018-07-23 16:30:00	Commercial
JANVIER LOUIS RAP	NAVIRE DE PECHE	CLIENTS DIVERS	SUD MARINE SHIPYARD	QMD1	*	*	2018-07-23 19:58:06	Essai mer
MIRIAM BORCHARD	P. CONT. CELLULAIRE	BORCHARD LINES LTD	MARMEDSA SARL	155	ESBCN	BARCELONA	2018-07-23 22:35:00	Commercial
NEPTUNE ILIAD	CAR CARRIER	NEPTUNE LINES	PROMARMED INTERNATIONAL	031	FRSET	SETE	2018-07-24 05:22:29	Commercial
PIANA	NAVIRE RO-RO	LA MERIDIONALE	LA MERIDIONALE	070	FRBIA	BASTIA	2018-07-24 06:37:40	Commercial
PAGLIA ORBA	NAVIRE RO-RO	MCM	CORSICA LINEA SAS	078	FRAJA	AJACCIO	2018-07-24 06:44:05	Commercial
AMILCAR	NAVIRE RO-RO	COTUNAV	WORMS SERVICES MARITIMES	057	TNRDS	RADES	2018-07-24 06:50:11	Commercial
OOSTERDAM	PAQUEBOT	HOLLAND AMERICA LINE USA	CRUISE SERVICES	163	ESBCN	BARCELONA	2018-07-24 07:21:00	Croisières
SYMPHONY OF THE SEAS	PAQUEBOT	ROYALCARIBBEAN USA	CRUISE SERVICES	183	ESPMI	PALMA DE MALLORCA	2018-07-24 08:50:00	Croisières
JANVIER LOUIS RAP	NAVIRE DE PECHE	CLIENTS DIVERS	SUD MARINE SHIPYARD	RADE	*	*	2018-07-24 12:02:00	Essai mer
JANVIER LOUIS RAP	NAVIRE DE PECHE	CLIENTS DIVERS	SUD MARINE SHIPYARD	QMD1	*	*	2018-07-24 13:15:00	Réparation navale
EL DJAZAIR II	CAR-FERRIE	E N T M V	ENTMV	086	DZORN	ORAN	2018-07-24 13:26:03	Commercial
CAISSON A11	NAV. NON CLASSE	CLIENTS DIVERS	DIVERS AGENTS	199	FRMRS	MARSEILLE	2018-07-24 13:30:00	Servitude (Fluvial).
MEDITERRANEE	CAR-FERRIE	MCM	CORSICA LINEA SAS	093	TNLGN	LA GOULETTE NORD (HALQUELOUED)	2018-07-24 14:00:00	Commercial
VIZZAVONA	ROPAX	MCM	CORSICA LINEA SAS	007	DZALG	ALGER	2018-07-24 15:00:00	Commercial
SAUMATY	CARGO CONVENT.	MARFRET	CIE MARITIME MARFRET	152	DZALG	ALGER	2018-07-24 19:30:00	Commercial
GIROLATA	NAVIRE RO-RO	LA MERIDIONALE	LA MERIDIONALE	070	FRAJA	AJACCIO	2018-07-25 06:35:59	Commercial
PASCAL PAOLI	NAVIRE RO-RO	MCM	CORSICA LINEA SAS	074	FRBIA	BASTIA	2018-07-25 06:48:49	Commercial
KALLISTE	NAVIRE RO-RO	LA MERIDIONALE	LA MERIDIONALE	068	FRPRP	PROPRIANO	2018-07-25 06:52:59	Commercial
MONTE D'ORO	NAVIRE RO-RO	MCM	CORSICA LINEA SAS	119	FRILR	L'ILEROUSSE	2018-07-25 07:05:00	Commercial
SALAMMBO	NAVIRE RO-RO	COTUNAV	WORMS SERVICES MARITIMES	059	TNRDS	RADES	2018-07-25 07:35:25	Commercial
JEAN NICOLI	NAVIRE RO-RO	MCM	CORSICA LINEA SAS	078	FRPVO	PORTOVECCHIO	2018-07-25 07:37:55	Commercial
DANIELLE CASANOVA	CAR-FERRIE	MCM	CORSICA LINEA SAS	082	TNLGN	LA GOULETTE NORD (HALQUELOUED)	2018-07-25 10:24:39	Commercial
CAP CAMARAT	NAVIRE RO-RO	CMA CGM SA	CMA CGM AG FRANCE SAS AG MARSEIL	065	DZMOS	MOSTAGANEM	2018-07-25 10:46:29	Commercial
CAISSON C1	*	CLIENTS DIVERS	DIVERS AGENTS	122	FRMRS	MARSEILLE	2018-07-25 11:00:21	Servitude (Fluvial).
ELYROS	CAR-FERRIE	E N T M V	ENTMV	093	DZALG	ALGER	2018-07-25 11:21:05	Commercial
AQUARIUS	NAVIRE SCIENTIFI	CLIENTS DIVERS	WILHELMSEN SHIPS SERVICE FRANCE SAS	153	ESVLC	VALENCIA	2018-07-25 13:30:00	Commercial
JOANNA BORCHARD	P. CONT. CELLULAIRE	BORCHARD LINES LTD	MARMEDSA SARL	155	ESBCN	BARCELONA	2018-07-25 13:49:28	Commercial
AQUARIUS	NAVIRE SCIENTIFI	CLIENTS DIVERS	WILHELMSEN SHIPS SERVICE FRANCE SAS	066	ESVLC	VALENCIA	2018-07-25 17:16:11	Routine
MAX CHAMPION	P. CONT. CELLULAIRE	CMA CGM SA	CMA CGM AG FRANCE SAS AG MARSEIL	RADE	DZMOS	MOSTAGANEM	2018-07-26 01:30:00	Rade attente poste
FLEUR N	P. CONT. CELLULAIRE	MARFRET	CIE MARITIME MARFRET	155	ITGOA	GENOVA	2018-07-26 04:50:00	Commercial
CONTSHIP CUB	P. CONT. CELLULAIRE	CMA CGM SA	CMA CGM AG FRANCE SAS AG MARSEIL	153	DZORN	ORAN	2018-07-26 05:50:00	Commercial
PIANA	NAVIRE RO-RO	LA MERIDIONALE	LA MERIDIONALE	070	FRBIA	BASTIA	2018-07-26 06:37:49	Commercial
PAGLIA ORBA	NAVIRE RO-RO	MCM	CORSICA LINEA SAS	078	FRAJA	AJACCIO	2018-07-26 06:43:49	Commercial
MONT VENTOUX	NAVIRE RO-RO	CMA CGM SA	CMA CGM AG FRANCE SAS AG MARSEIL	057	TNTUN	TUNIS	2018-07-26 07:52:35	Commercial
GOURAYA	CARGO CONVENT.	CNAN GROUPE SPA	NAVIMED	048	ITGOA	GENOVA	2018-07-26 09:30:37	Commercial
CAISSON A10	NAV. NON CLASSE	CLIENTS DIVERS	DIVERS AGENTS	199	FRMRS	MARSEILLE	2018-07-26 11:50:45	Servitude (Fluvial).
TANIT	CAR-FERRIE	MCM	CORSICA LINEA SAS	006	TNLGN	LA GOULETTE NORD (HALQUELOUED)	2018-07-26 12:54:46	Commercial
MEDITERRANEE	CAR-FERRIE	MCM	CORSICA LINEA SAS	082	DZALG	ALGER	2018-07-26 15:15:49	Commercial
ATLANTIC SOUTH	P. CONT. CELLULAIRE	BORCHARD LINES LTD	MARMEDSA SARL	156	ESCAS	CASTELLON DE LA PLANA	2018-07-26 16:28:05	Commercial
MAX CHAMPION	P. CONT. CELLULAIRE	CMA CGM SA	CMA CGM AG FRANCE SAS AG MARSEIL	155	DZMOS	MOSTAGANEM	2018-07-26 19:18:42	Commercial
CONTSHIP CUB	P. CONT. CELLULAIRE	CMA CGM SA	CMA CGM AG FRANCE SAS AG MARSEIL	154	DZORN	ORAN	2018-07-27 04:05:35	Commercial
ORIENTAL SAKURA	NAV. PROD. CHIM	CLIENTS DIVERS	WILHELMSEN SHIPS SERVICE FRANCE SAS	151	SARAB	RABIGH	2018-07-27 05:39:52	Commercial
JAN	P. CONT. CELLULAIRE	CMA CGM SA	CMA CGM AG FRANCE SAS AG MARSEIL	156	ITGOA	GENOVA	2018-07-27 06:03:49	Commercial
PASCAL PAOLI	NAVIRE RO-RO	MCM	CORSICA LINEA SAS	118	FRBIA	BASTIA	2018-07-27 07:00:27	Commercial
GIROLATA	NAVIRE RO-RO	LA MERIDIONALE	LA MERIDIONALE	070	FRAJA	AJACCIO	2018-07-27 07:02:00	Commercial
VIKING ORION	PAQUEBOT	CLIENTS DIVERS	COURMAR	162	FRSTP	SAINTTROPEZ	2018-07-27 07:26:00	Croisières
MONTE D'ORO	NAVIRE RO-RO	MCM	CORSICA LINEA SAS	080	FRILR	L'ILEROUSSE	2018-07-27 07:37:05	Commercial
KALLISTE	NAVIRE RO-RO	LA MERIDIONALE	LA MERIDIONALE	068	FRPRP	PROPRIANO	2018-07-27 07:53:15	Commercial
JEAN NICOLI	NAVIRE RO-RO	MCM	CORSICA LINEA SAS	078	FRPVO	PORTOVECCHIO	2018-07-27 07:57:08	Commercial
MSC DIVINA	PAQUEBOT	MEDITERRANEAN SHIPP COMPANY FCE	SOGECA	181	ESVLC	VALENCIA	2018-07-27 12:27:00	Croisières
CISAMPO	VEDETTE PASSAGER	MSM	STE COOPERATIVE LAMANAGE PORTS	164	*	*	2018-07-27 12:35:00	Ne pas escaler
VIZZAVONA	ROPAX	MCM	CORSICA LINEA SAS	005	DZBJA	BEJAIA (EX BOUGIE)	2018-07-27 12:57:00	Commercial
ELYROS	CAR-FERRIE	E N T M V	ENTMV	093	DZALG	ALGER	2018-07-27 13:23:27	Commercial
DANIELLE CASANOVA	CAR-FERRIE	MCM	CORSICA LINEA SAS	082	FRAJA	AJACCIO	2018-07-27 14:52:34	Commercial
CONTSHIP ZEN	P. CONT. CELLULAIRE	CMA CGM SA	CMA CGM AG FRANCE SAS AG MARSEIL	RADE	*	*	2018-07-27 18:00:00	Rade attente poste
CONTSHIP ZEN	P. CONT. CELLULAIRE	CMA CGM SA	CMA CGM AG FRANCE SAS AG MARSEIL	152	*	*	2018-07-27 20:48:26	Commercial
ORIENTAL SAKURA	NAV. PROD. CHIM	CLIENTS DIVERS	WILHELMSEN SHIPS SERVICE FRANCE SAS	129	SARAB	RABIGH	2018-07-27 21:40:00	Avitaillement Quai
ULYSSE	NAVIRE RO-RO	COTUNAV	WORMS SERVICES MARITIMES	057	TNRDS	RADES	2018-07-28 06:12:00	Commercial
BOTNIA SEAWAYS	NAVIRE RO-RO	DFDS A/S	DFDS SEAWAYS	050	TNRDS	RADES	2018-07-28 06:21:00	Commercial
PIANA	NAVIRE RO-RO	LA MERIDIONALE	LA MERIDIONALE	070	FRBIA	BASTIA	2018-07-28 06:40:52	Commercial
PAGLIA ORBA	NAVIRE RO-RO	MCM	CORSICA LINEA SAS	078	FRAJA	AJACCIO	2018-07-28 06:52:57	Commercial
MSC SEAVIEW	PAQUEBOT	MSC CRUISES	SOGECA	183	ESBCN	BARCELONA	2018-07-28 06:55:52	Croisières
CISAMPO	VEDETTE PASSAGER	MSM	STE COOPERATIVE LAMANAGE PORTS	164	*	*	2018-07-28 09:45:00	Ne pas escaler
MISSISSAUGA EXPR	P. CONT. CELLULAIRE	CLIENTS DIVERS	INCHCAPE SHIPPING SVICES FRANCE	190	ESSAG	SAGUNTO	2018-07-28 10:20:16	Réparation navale
OPS HAMBURG	P. CONT. CELLULAIRE	CMA CGM SA	CMA CGM AG FRANCE SAS AG MARSEIL	152	DZGHZ	GHAZAOUET	2018-07-28 12:22:00	Commercial
TANIT	CAR-FERRIE	MCM	CORSICA LINEA SAS	006	TNLGN	LA GOULETTE NORD (HALQUELOUED)	2018-07-28 14:25:00	Commercial
EL DJAZAIR II	CAR-FERRIE	E N T M V	ENTMV	086	DZSKI	SKIKDA (EX PHILIPPEVILLE)	2018-07-28 14:30:19	Commercial
MONTE D'ORO	NAVIRE RO-RO	MCM	CORSICA LINEA SAS	080	FRILR	L'ILEROUSSE	2018-07-28 19:09:15	Commercial
DANIELLE CASANOVA	CAR-FERRIE	MCM	CORSICA LINEA SAS	082	FRBIA	BASTIA	2018-07-28 19:19:05	Commercial
TAOUEY	NAV. DE PLAISANCE	CLIENTS DIVERS	ATL MEDITERRANEE	PPA	ZZUKN	LOCALITE INCONNUE	2018-07-28 22:00:00	Réparation navale
AKNOUL	NAVIRE RO-RO	CMA CGM SA	CMA CGM AG FRANCE SAS AG MARSEIL	059	MACAS	CASABLANCA	2018-07-28 22:30:00	Commercial
KALLISTE	NAVIRE RO-RO	LA MERIDIONALE	LA MERIDIONALE	068	FRPRP	PROPRIANO	2018-07-29 06:25:00	Commercial
JEAN NICOLI	NAVIRE RO-RO	MCM	CORSICA LINEA SAS	078	FRPVO	PORTOVECCHIO	2018-07-29 06:35:03	Commercial
VIZZAVONA	ROPAX	MCM	CORSICA LINEA SAS	005	ITPTO	PORTO TORRES	2018-07-29 06:40:00	Commercial
GIROLATA	NAVIRE RO-RO	LA MERIDIONALE	LA MERIDIONALE	070	FRAJA	AJACCIO	2018-07-29 07:22:19	Commercial
PASCAL PAOLI	NAVIRE RO-RO	MCM	CORSICA LINEA SAS	074	FRBIA	BASTIA	2018-07-29 07:50:00	Commercial
COSTA DIADEMA	PAQUEBOT	COSTA CROISIERES SPA	MONACO MARITIME FRANCE	163	ITSVN	SAVONA	2018-07-29 08:10:00	Croisières
MSC OPERA	PAQUEBOT	MSC CRUISES	SOGECA	181	ITGOA	GENOVA	2018-07-29 08:40:00	Croisières
TAOUEY	NAV. DE PLAISANCE	CLIENTS DIVERS	ATL MEDITERRANEE	F07	ZZUKN	LOCALITE INCONNUE	2018-07-29 08:50:00	Réparation navale
MEDITERRANEE	CAR-FERRIE	MCM	CORSICA LINEA SAS	093	DZALG	ALGER	2018-07-29 10:19:18	Commercial
NEPTUNE THALASSA	CAR CARRIER	NEPTUNE LINES	PROMARMED INTERNATIONAL	031	ITCVV	CIVITAVECCHIA	2018-07-29 17:30:00	Commercial
CHOPIN	P. CONT. CELLULAIRE	EUROAFRICA SHIPPING LINES	IBESMAR-SAGEMAR	154	ESVLC	VALENCIA	2018-07-29 17:50:00	Commercial
SIDER GAGLIARDA	VRAQUIER SOLIDE	CLIENTS DIVERS	M B SHIP'S AGENTS	014	IEAUG	AUGHINISH ISLAND	2018-07-29 19:10:00	Commercial
LOUISA SCHULTE	P. CONT. CELLULAIRE	CMA CGM SA	CMA CGM AG FRANCE SAS AG MARSEIL	152	DZALG	ALGER	2018-07-30 04:15:00	Commercial
MARFRET NIOLON	NAVIRE RO-RO	CNAN GROUPE SPA	NAVIMED	048	DZALG	ALGER	2018-07-30 06:05:00	Commercial
AMILCAR	NAVIRE RO-RO	COTUNAV	WORMS SERVICES MARITIMES	050	*	*	2018-07-30 06:35:00	Commercial
PIANA	NAVIRE RO-RO	LA MERIDIONALE	LA MERIDIONALE	070	FRBIA	BASTIA	2018-07-30 06:46:35	Commercial
KALLISTE	NAVIRE RO-RO	LA MERIDIONALE	LA MERIDIONALE	068	FRPRP	PROPRIANO	2018-07-30 06:55:00	Commercial
MONTE D'ORO	NAVIRE RO-RO	MCM	CORSICA LINEA SAS	119	FRILR	L'ILEROUSSE	2018-07-30 07:03:00	Commercial
PAGLIA ORBA	NAVIRE RO-RO	MCM	CORSICA LINEA SAS	074	FRAJA	AJACCIO	2018-07-30 07:06:41	Commercial
DANIELLE CASANOVA	CAR-FERRIE	MCM	CORSICA LINEA SAS	082	FRAJA	AJACCIO	2018-07-30 07:13:11	Commercial
AZAMARA QUEST	PAQUEBOT	CLIENTS DIVERS	CRUISE SERVICES	095	FRSTP	SAINTTROPEZ	2018-07-30 07:23:26	Croisières
MONT VENTOUX	NAVIRE RO-RO	CMA CGM SA	CMA CGM AG FRANCE SAS AG MARSEIL	057	TNTUN	TUNIS	2018-07-30 07:35:57	Commercial
JEAN NICOLI	NAVIRE RO-RO	MCM	CORSICA LINEA SAS	078	ITPTO	PORTO TORRES	2018-07-30 08:14:47	Commercial
ELYROS	CAR-FERRIE	E N T M V	ENTMV	093	DZALG	ALGER	2018-07-30 10:22:39	Commercial
TASSILI II	CAR-FERRIE	E N T M V	ENTMV	086	DZORN	ORAN	2018-07-30 15:06:30	Commercial
VILLE DE VALENCE	NAV. TRAV. MARITIME	CLIENTS DIVERS	GRAND PORT MARITIME DE MARSEILLE	160	FRFOS	FOSSURMER	2018-07-30 16:32:53	Servitude (Fluvial).
ENGINS BUESA: SEYSSEL+ ARTHUR+ MARGAUX	NAV. TRAV. MARITIME	CLIENTS DIVERS	GRAND PORT MARITIME DE MARSEILLE	160	FRFOS	FOSSURMER	2018-07-30 19:04:27	Servitude (Fluvial).
SUSAN BORCHARD	P. CONT. CELLULAIRE	BORCHARD LINES LTD	MARMEDSA SARL	155	ITSAL	SALERNO	2018-07-30 22:49:57	Commercial
TITTERI	P.CONTE.POLYVALE.	CNAN GROUPE SPA	NAVIMED	045	DZAAE	ANNABA (EX BONE)	2018-07-31 06:45:00	Commercial
GIROLATA	NAVIRE RO-RO	LA MERIDIONALE	LA MERIDIONALE	070	FRAJA	AJACCIO	2018-07-31 06:45:00	Commercial
PASCAL PAOLI	NAVIRE RO-RO	MCM	CORSICA LINEA SAS	074	FRBIA	BASTIA	2018-07-31 07:00:00	Commercial
VIKING ORION	PAQUEBOT	CLIENTS DIVERS	COURMAR	162	ESBCN	BARCELONA	2018-07-31 07:20:00	Croisières
SYMPHONY OF THE SEAS	PAQUEBOT	ROYALCARIBBEAN USA	CRUISE SERVICES	183	ESPMI	PALMA DE MALLORCA	2018-07-31 08:30:00	Croisières
TANIT	CAR-FERRIE	MCM	CORSICA LINEA SAS	006	TNLGN	LA GOULETTE NORD (HALQUELOUED)	2018-07-31 11:25:00	Commercial
JOLLY DIAMANTE	NAVIRE RO-RO	IGNAZIO MESSINA C-S P A	I MESSINA FRANCE	157	ESBCN	BARCELONA	2018-07-31 13:17:00	Commercial
MEDITERRANEE	CAR-FERRIE	MCM	CORSICA LINEA SAS	093	DZALG	ALGER	2018-07-31 13:34:55	Commercial
VIZZAVONA	ROPAX	MCM	CORSICA LINEA SAS	006	TNLGN	LA GOULETTE NORD (HALQUELOUED)	2018-07-31 19:33:00	Commercial
SAUMATY	CARGO CONVENT.	MARFRET	CIE MARITIME MARFRET	153	DZALG	ALGER	2018-07-31 21:21:23	Commercial

## Sheet: weighting method
	Coefficient	Boat Name	Kind of boat	Company name	Dock distance from the trap	Arrival date
	0	local and maintenance boat	local and maintenance boat / fishing and recreation boat	local company	NA	NA
	0.1	NA	NA	NA	Not docked	NA
	0.25	NA	NA	NA	≥ 1 500 m	NA
	0.5	NA	NA	NA	1300 - 1 500 m	25th - 29th june
	1	default factor	default factor	default factor	1000 - 1 300 m	29th june - 23th july
	2	NA	NA	NA	800 - 1 000 m	NA
	3	NA	NA	NA	600 - 800 m	NA
	4	NA	NA	NA	400 - 600 m	NA
	5	NA	NA	NA	≤ 400 m	NA
	Trapping Index = boat name x kind of boat x company name x dock distance from the trap x arrival date

## Sheet: weighting
Boat name	Index Boat Name	Kind of boat	Kind of boat Index	Compagny name	Name Third Party Reporting Agent	Compagny Index	Dock number	Dock number Index	Last stopover	Arrival date	Arrival date Index	Trapping Index	Link West Africa	Transshipment Europe / Afrique	Source of information
GRANDE TOGO	1	P.CONTENEURS ROUL	1	GRIMADI ACL FRANCE	GRIMALDI ACL FRANCE	1	157	5	VALENCIA	2018-06-30 20:05:00	1	5	1	0	https://www.net.grimaldi.co.uk/
MISSISSAUGA EXPR	1	P. CONT. CELLULAIRE	1	CLIENTS DIVERS	INCHCAPE SHIPPING SVICES FRANCE	1	F08	5	SAGUNTO	2018-07-03 10:15:25	1	5	0		https://www.iss-shipping.com/directory/offices/martigues
PACAYA	1	P. CONT. CELLULAIRE	1	CMA CGM SA	CMA CGM AG FRANCE SAS AG MARSEIL	1	157	5	GHAZAOUET	2018-07-06 04:15:27	1	5	1	1	https://www.cma-cgm.com/
REPUBBLICA DEL BRASILE	1	P.CONTENEURS ROUL	1	GRIMADI ACL FRANCE	GRIMALDI ACL FRANCE	1	157	5	SETE	2018-07-15 00:58:00	1	5	1	0	https://www.net.grimaldi.co.uk/
JOLLY QUARZO	1	NAVIRE RO-RO	1	IGNAZIO MESSINA C-S P A	I MESSINA FRANCE	1	157	5	BARCELONA	2018-07-16 21:15:00	1	5	0		https://www.messinaline.it/
GRANDE COSTA D'AVORIO	1	P.CONTENEURS ROUL	1	GRIMADI ACL FRANCE	GRIMALDI ACL FRANCE	1	157	5	VALENCIA	2018-07-21 23:30:00	1	5	1	0	https://www.net.grimaldi.co.uk/
LETO	1	P. CONT. CELLULAIRE	1	CMA CGM SA	CMA CGM AG FRANCE SAS AG MARSEIL	1	155	4	ALGECIRAS	2018-07-01 17:45:00	1	4	1	1	https://www.cma-cgm.com/
SUSAN BORCHARD	1	P. CONT. CELLULAIRE	1	BORCHARD LINES LTD	MARMEDSA SARL	1	156	4	SALERNO	2018-07-03 23:20:00	1	4	0		https://www.borlines.com/index.html
KATHERINE BORCHARD	1	P. CONT. CELLULAIRE	1	BORCHARD LINES LTD	MARMEDSA SARL	1	155	4	BARCELONA	2018-07-04 08:56:44	1	4	0		https://www.borlines.com/index.html
HSL NIKE	1	P. CONT. CELLULAIRE	1	CMA CGM SA	CMA CGM AG FRANCE SAS AG MARSEIL	1	156	4	GENOVA	2018-07-05 05:31:04	1	4	1	1	https://www.cma-cgm.com/
OKEE ANN MARI	1	P. CONT. CELLULAIRE	1	CMA CGM SA	CMA CGM AG FRANCE SAS AG MARSEIL	1	156	4	GENOVA	2018-07-06 06:39:34	1	4	1	1	https://www.cma-cgm.com/
JOANNA BORCHARD	1	P. CONT. CELLULAIRE	1	BORCHARD LINES LTD	MARMEDSA SARL	1	156	4	BARCELONA	2018-07-07 08:55:11	1	4	0		https://www.borlines.com/index.html
BENEDIKT RAMBOW	1	P. CONT. CELLULAIRE	1	CMA CGM SA	CMA CGM AG FRANCE SAS AG MARSEIL	1	156	4	ORAN	2018-07-07 20:30:00	1	4	1	1	https://www.cma-cgm.com/
JOANNA BORCHARD	1	P. CONT. CELLULAIRE	1	BORCHARD LINES LTD	MARMEDSA SARL	1	156	4	BARCELONA	2018-07-10 20:33:26	1	4	0		https://www.borlines.com/index.html
MIRIAM BORCHARD	1	P. CONT. CELLULAIRE	1	BORCHARD LINES LTD	MARMEDSA SARL	1	156	4	BARCELONA	2018-07-11 22:53:43	1	4	0		https://www.borlines.com/index.html
ERATO	1	P. CONT. CELLULAIRE	1	CMA CGM SA	CMA CGM AG FRANCE SAS AG MARSEIL	1	155	4	GENOVA	2018-07-12 04:28:00	1	4	1	1	https://www.cma-cgm.com/
JAGUAR	1	P. CONT. CELLULAIRE	1	CMA CGM SA	CMA CGM AG FRANCE SAS AG MARSEIL	1	156	4	VALENCIA	2018-07-12 15:15:00	1	4	1	1	https://www.cma-cgm.com/
JOLLY QUARZO	1	NAVIRE RO-RO	1	IGNAZIO MESSINA C-S P A	I MESSINA FRANCE	1	155	4	BARCELONA	2018-07-15 20:39:00	1	4	0		https://www.messinaline.it/
SAUMATY	1	CARGO CONVENT.	1	MARFRET	CIE MARITIME MARFRET	1	156	4	ALGER	2018-07-18 12:56:08	1	4	0		https://www.marfret.fr/
WINCHESTER STRAIT	1	P. CONT. CELLULAIRE	1	CMA CGM SA	CMA CGM AG FRANCE SAS AG MARSEIL	1	155	4	GENOVA	2018-07-20 12:30:00	1	4	1	1	https://www.cma-cgm.com/
MARELLA DREAM	1	PAQUEBOT	1	COLUMBIA SHIPMANAGEMENT LTD	INTERCRUISES SHORESIDE AND PORT SERVICES	1	163	3	*	2018-06-30 06:53:00	1	3	0
COSTA DIADEMA	1	PAQUEBOT	1	COSTA CROISIERES SPA	MONACO MARITIME FRANCE	1	163	3	*	2018-07-01 08:00:00	1	3	0
BENEDIKT RAMBOW	1	P. CONT. CELLULAIRE	1	CMA CGM SA	CMA CGM AG FRANCE SAS AG MARSEIL	1	154	3	ORAN	2018-07-04 17:46:00	1	3	1	1	https://www.cma-cgm.com/
DEVON	1	P. CONT. CELLULAIRE	1	CMA CGM SA	CMA CGM AG FRANCE SAS AG MARSEIL	1	154	3	ORAN	2018-07-05 21:15:20	1	3	1	1	https://www.cma-cgm.com/
COSTA DIADEMA	1	PAQUEBOT	1	COSTA CROISIERES SPA	MONACO MARITIME FRANCE	1	163	3	SAVONA	2018-07-08 07:40:26	1	3	0
JOANNA	1	P. CONT. CELLULAIRE	1	CMA CGM SA	CMA CGM AG FRANCE SAS AG MARSEIL	1	154	3	ALGER	2018-07-09 05:39:04	1	3	1	1	https://www.cma-cgm.com/
SEVEN SEAS VOYAGER	1	PAQUEBOT	1	REGENT CRUISES	INTERCRUISES SHORESIDE AND PORT SERVICES	1	163	3	BARCELONA	2018-07-10 09:20:00	1	3	0
OKEE AUGUST	1	P. CONT. CELLULAIRE	1	CMA CGM AG FRANCE SAS AG MARSEIL	CMA CGM AG FRANCE SAS AG MARSEIL	1	154	3	AL KHUMS	2018-07-12 22:28:41	1	3	1	1	https://www.cma-cgm.com/
COSTA DIADEMA	1	PAQUEBOT	1	COSTA CROISIERES SPA	MONACO MARITIME FRANCE	1	163	3	SAVONA	2018-07-15 07:37:38	1	3	0
CONTSHIP ZEN	1	P. CONT. CELLULAIRE	1	CMA CGM SA	CMA CGM AG FRANCE SAS AG MARSEIL	1	154	3	GENOVA	2018-07-16 21:20:00	1	3	1	1	https://www.cma-cgm.com/
ATLANTIC SOUTH	1	P. CONT. CELLULAIRE	1	BORCHARD LINES LTD	MARMEDSA SARL	1	154	3	CASTELLON DE LA PLANA	2018-07-18 12:31:33	1	3	0		https://www.borlines.com/index.html
LUCIE SCHULTE	1	P. CONT. CELLULAIRE	1	CMA CGM SA	CMA CGM AG FRANCE SAS AG MARSEIL	1	154	3	GENOVA	2018-07-19 05:30:00	1	3	1	1	https://www.cma-cgm.com/
PACAYA	1	P. CONT. CELLULAIRE	1	CMA CGM SA	CMA CGM AG FRANCE SAS AG MARSEIL	1	156	3	GHAZAOUET	2018-07-20 21:39:03	1	3	1	1	https://www.cma-cgm.com/
CIELO DI AGADIR	1	P. CONT. CELLULAIRE	1	CMA CGM SA	CMA CGM AG FRANCE SAS AG MARSEIL	1	154	3	VALENCIA	2018-07-20 23:55:20	1	3	1	1	https://www.cma-cgm.com/
SIRENA	1	PAQUEBOT	1	OCEANIA CRUISES USA	INTERCRUISES SHORESIDE AND PORT SERVICES	1	163	3	SETE	2018-07-21 06:14:00	1	3	0
COSTA DIADEMA	1	PAQUEBOT	1	COSTA CROISIERES SPA	MONACO MARITIME FRANCE	1	163	3	SAVONA	2018-07-22 07:46:00	1	3	0
HANSA CLOPPENBURG	1	P. CONT. CELLULAIRE	1	CMA CGM SA	CMA CGM AG FRANCE SAS AG MARSEIL	1	154	3	ALGER	2018-07-23 04:55:00	1	3	1	1	https://www.cma-cgm.com/
MEIN SCHIFF 6	1	PAQUEBOT	1	ROYALCARIBBEAN USA	MONACO MARITIME FRANCE	1	163	3	CANNES	2018-07-23 07:15:00	1	3	0
HANSA CLOPPENBURG	1	P. CONT. CELLULAIRE	1	CMA CGM SA	CMA CGM AG FRANCE SAS AG MARSEIL	1	155	4	ALGER (ALGIERS)	2018-06-25 05:30:25	0.5	2	1	1	https://www.cma-cgm.com/
JAGUAR	1	P. CONT. CELLULAIRE	1	CMA CGM SA	CMA CGM AG FRANCE SAS AG MARSEIL	1	155	4	SKIKDA (EX PHILIPPEVILLE)	2018-06-25 21:30:07	0.5	2	1	1	https://www.cma-cgm.com/
MIRIAM BORCHARD	1	P. CONT. CELLULAIRE	1	BORCHARD LINES LTD	MARMEDSA SARL	1	156	4	BARCELONA	2018-06-27 05:20:00	0.5	2	0		https://www.borlines.com/index.html
MSC SEAVIEW	1	PAQUEBOT	1	MSC CRUISES	SOGECA	1	183	2	BARCELONA	2018-06-30 07:03:43	1	2	0
SAINTY VOGUE	1	P. CONT. CELLULAIRE	1	CMA CGM SA	CMA CGM AG FRANCE SAS AG MARSEIL	1	153	2	VALENCIA	2018-07-01 15:35:00	1	2	1	1	https://www.cma-cgm.com/
LOUISA SCHULTE	1	P. CONT. CELLULAIRE	1	CMA CGM SA	CMA CGM AG FRANCE SAS AG MARSEIL	1	153	2	ALGER (ALGIERS)	2018-07-02 17:15:00	1	2	1	1	https://www.cma-cgm.com/
SYMPHONY OF THE SEAS	1	PAQUEBOT	1	ROYALCARIBBEAN USA	CRUISE SERVICES	1	183	2	PALMA DE MALLORCA	2018-07-03 08:32:00	1	2	0
PACAYA	1	P. CONT. CELLULAIRE	1	CMA CGM SA	CMA CGM AG FRANCE SAS AG MARSEIL	1	153	2	GHAZAOUET	2018-07-04 15:22:20	1	2	1	1	https://www.cma-cgm.com/
INDEPENDENCE OF THE SEAS	1	PAQUEBOT	1	ROYALCARIBBEAN USA	CRUISE SERVICES	1	183	2	GIBRALTAR	2018-07-05 09:00:00	1	2	0
CORONA J	1	P. CONT. CELLULAIRE	1	CMA CGM SA	CMA CGM AG FRANCE SAS AG MARSEIL	1	153	2	ANNABA (EX BONE)	2018-07-06 05:40:00	1	2	1	1	https://www.cma-cgm.com/
MSC SEAVIEW	1	PAQUEBOT	1	MSC CRUISES	SOGECA	1	183	2	BARCELONA	2018-07-07 07:20:00	1	2	0
PORT GDYNIA	1	P.CONTE.POLYVALE.	1	CMA CGM SA	CMA CGM AG FRANCE SAS AG MARSEIL	1	153	2	ALGECIRAS	2018-07-09 04:31:58	1	2	1	1	https://www.cma-cgm.com/
SYMPHONY OF THE SEAS	1	PAQUEBOT	1	ROYALCARIBBEAN USA	CRUISE SERVICES	1	183	2	PALMA DE MALLORCA	2018-07-10 08:40:00	1	2	0
MAX CHAMPION	1	P. CONT. CELLULAIRE	1	CMA CGM SA	CMA CGM AG FRANCE SAS AG MARSEIL	1	153	2	ANNABA (EX BONE)	2018-07-12 19:21:00	1	2	1	1	https://www.cma-cgm.com/
MSC SEAVIEW	1	PAQUEBOT	1	MSC CRUISES	SOGECA	1	183	2	BARCELONA	2018-07-14 06:55:00	1	2	0
LUTETIA	1	P. CONT. CELLULAIRE	1	CMA CGM SA	CMA CGM AG FRANCE SAS AG MARSEIL	1	153	2	ALGECIRAS	2018-07-15 16:25:00	1	2	1	1	https://www.cma-cgm.com/
OPS HAMBURG	1	P. CONT. CELLULAIRE	1	CMA CGM SA	CMA CGM AG FRANCE SAS AG MARSEIL	1	153	2	GHAZAOUET	2018-07-16 10:38:58	1	2	1	1	https://www.cma-cgm.com/
SYMPHONY OF THE SEAS	1	PAQUEBOT	1	ROYALCARIBBEAN USA	CRUISE SERVICES	1	183	2	PALMA DE MALLORCA	2018-07-17 08:50:00	1	2	0
SUSAN BORCHARD	1	P. CONT. CELLULAIRE	1	BORCHARD LINES LTD	MARMEDSA SARL	1	153	2	SALERNO	2018-07-17 17:05:03	1	2	0		https://www.borlines.com/index.html
CROWN PRINCESS	1	PAQUEBOT	1	PRINCESS CRUISES USA	CRUISE SERVICES	1	183	2	GIBRALTAR	2018-07-18 07:25:37	1	2	0
KATHERINE BORCHARD	1	P. CONT. CELLULAIRE	1	BORCHARD LINES LTD	MARMEDSA SARL	1	153	2	SALERNO	2018-07-18 15:54:56	1	2	0		https://www.borlines.com/index.html
MSC SEAVIEW	1	PAQUEBOT	1	MSC CRUISES	SOGECA	1	183	2	BARCELONA	2018-07-21 06:50:00	1	2	0
SAINTY VOGUE	1	P. CONT. CELLULAIRE	1	CMA CGM SA	CMA CGM AG FRANCE SAS AG MARSEIL	1	154	3	VALENCIA	2018-06-29 05:35:00	0.5	1.5	1	1	https://www.cma-cgm.com/
DISNEY MAGIC	1	PAQUEBOT	1	DISNEY CRUISE LINE	MEDACRUISE AGENCY	1	163	3	CUQUERON	2018-06-29 06:56:58	0.5	1.5
CONTSHIP ZEN	1	P. CONT. CELLULAIRE	1	CMA CGM SA	CMA CGM AG FRANCE SAS AG MARSEIL	1	152	1	GENOVA	2018-06-30 05:41:52	1	1	1	1	https://www.cma-cgm.com/
CAISSON A11	1	NAV. NON CLASSE	1	CLIENTS DIVERS	DIVERS AGENTS	1	122	1	MARSEILLE	2018-06-30 15:20:00	1	1
MSC OPERA	1	PAQUEBOT	1	MSC CRUISES	SOGECA	1	181	1	GENOVA	2018-07-01 08:41:00	1	1
L'AIGLON	1	PAQUEBOT	1	MSM	STE COOPERATIVE LAMANAGE PORTS	1	164	1	*	2018-07-01 09:34:00	1	1
OPS HAMBURG	1	P. CONT. CELLULAIRE	1	CMA CGM SA	CMA CGM AG FRANCE SAS AG MARSEIL	1	152	1	GHAZAOUET	2018-07-02 12:37:54	1	1	1	1	https://www.cma-cgm.com/
CAISSON C2	1	NAV. NON CLASSE	1	CLIENTS DIVERS	DIVERS AGENTS	1	121	1	MARSEILLE	2018-07-02 19:45:00	1	1
SDS RED	1	VRAQUIER SOLIDE	1	CLIENTS DIVERS	PROMARMED INTERNATIONAL	1	022	1	PORTLANOUVELLE	2018-07-04 20:50:00	1	1
SAUMATY	1	CARGO CONVENT.	1	MARFRET	CIE MARITIME MARFRET	1	152	1	ALGER (ALGIERS)	2018-07-05 08:40:00	1	1			https://www.marfret.fr/
SDS RED	1	VRAQUIER SOLIDE	1	CLIENTS DIVERS	PROMARMED INTERNATIONAL	1	020	1	PORTLANOUVELLE	2018-07-05 21:30:00	1	1
MANISA CAMILLA	1	CARGO CONVENT.	1	CLIENTS DIVERS	M B SHIP'S AGENTS	1	022	1	*	2018-07-05 21:55:00	1	1
MSC DIVINA	1	PAQUEBOT	1	MSC CRUISES	SOGECA	1	181	1	VALENCIA	2018-07-06 12:05:00	1	1
MARINA	1	P. CONT. CELLULAIRE	1	CMA CGM SA	CMA CGM AG FRANCE SAS AG MARSEIL	1	152	1	BARCELONA	2018-07-06 23:12:06	1	1	1	1	https://www.cma-cgm.com/
SEAVEN LUCK	1	CARGO SPECIALIS.	1	CLIENTS DIVERS	SOCIETE MARITIME INTERNATIONALE	1	020	1	DREPANO RIOU	2018-07-08 02:16:49	1	1
MSC OPERA	1	PAQUEBOT	1	MSC CRUISES	SOGECA	1	181	1	GENOVA	2018-07-08 08:15:00	1	1
SDS RED	1	VRAQUIER SOLIDE	1	CLIENTS DIVERS	PROMARMED INTERNATIONAL	1	022	1	PORTLANOUVELLE	2018-07-09 12:25:59	1	1
NACC STAR	1	VRAQUIER SOLIDE	1	CLIENTS DIVERS	M B SHIP'S AGENTS	1	025	1	CIVITAVECCHIA	2018-07-10 20:45:42	1	1
SAUMATY	1	CARGO CONVENT.	1	MARFRET	CIE MARITIME MARFRET	1	152	1	ALGER	2018-07-11 08:28:18	1	1			https://www.marfret.fr/
CAISSON C2	1	NAV. NON CLASSE	1	CLIENTS DIVERS	DIVERS AGENTS	1	121	1	MARSEILLE	2018-07-12 10:00:00	1	1
MSC DIVINA	1	PAQUEBOT	1	MEDITERRANEAN SHIPP COMPANY FCE	SOGECA	1	181	1	VALENCIA	2018-07-13 12:21:11	1	1
MSC OPERA	1	PAQUEBOT	1	MSC CRUISES	SOGECA	1	181	1	GENOVA	2018-07-15 08:24:59	1	1
CAISSON C2	1	NAV. NON CLASSE	1	CLIENTS DIVERS	DIVERS AGENTS	1	121	1	MARSEILLE	2018-07-16 10:20:03	1	1
KARINA	1	P.CONTE.POLYVALE.	1	CMA CGM SA	CMA CGM AG FRANCE SAS AG MARSEIL	1	152	1	BARCELONA	2018-07-17 19:35:44	1	1	1	1	https://www.cma-cgm.com/
CORONA J	1	P. CONT. CELLULAIRE	1	CMA CGM SA	CMA CGM AG FRANCE SAS AG MARSEIL	1	152	1	ANNABA (EX BONE)	2018-07-18 20:10:00	1	1	1	1	https://www.cma-cgm.com/
MSC DIVINA	1	PAQUEBOT	1	MSC CRUISES	SOGECA	1	181	1	VALENCIA	2018-07-20 13:00:00	1	1
CAISSON A13	1	NAV. NON CLASSE	1	CLIENTS DIVERS	DIVERS AGENTS	1	122	1	MARSEILLE	2018-07-20 18:00:00	1	1
MSC OPERA	1	PAQUEBOT	1	MSC CRUISES	SOGECA	1	181	1	GENOVA	2018-07-22 08:18:42	1	1
SYMPHONY OF THE SEAS	1	PAQUEBOT	1	ROYALCARIBBEAN USA	CRUISE SERVICES	1	183	2	PALMA DE MALLORCA	2018-06-26 08:32:00	0.5	1
CROWN PRINCESS	1	PAQUEBOT	1	PRINCESS CRUISES USA	CRUISE SERVICES	1	183	2	GIBRALTAR	2018-06-27 07:28:14	0.5	1
BANAK	1	P. CONT. CELLULAIRE	1	CMA CGM SA	CMA CGM AG FRANCE SAS AG MARSEIL	1	153	2	GENOVA	2018-06-28 17:15:00	0.5	1	1	1	https://www.cma-cgm.com/
MAX CHAMPION	1	P. CONT. CELLULAIRE	1	CMA CGM SA	CMA CGM AG FRANCE SAS AG MARSEIL	1	153	2	ORAN	2018-06-29 12:20:49	0.5	1	1	1	https://www.cma-cgm.com/
MN CALAO	1	NAVIRE RO-RO	1	COMPAGNIE MARITIME NANTAISE	WORMS SERVICES MARITIMES	1	129	0.5	BEIRUT	2018-07-01 06:30:00	1	0.5
ORIENTAL MARGUERITE	1	NAV. PROD. CHIM	1	CLIENTS DIVERS	WILHELMSEN SHIPS SERVICE FRANCE SAS	1	143	0.5	KANDLA	2018-07-04 20:05:00	1	0.5
BOMAR VESTA	1	NAV. PROD. CHIM	1	CLIENTS DIVERS	S-A FERRARI SHIPPING AGENCY	1	143	0.5	SLUISKIL	2018-07-07 23:25:25	1	0.5
SDS RED	1	VRAQUIER SOLIDE	1	CLIENTS DIVERS	PROMARMED INTERNATIONAL	1	022	1	PORTLANOUVELLE	2018-06-26 04:29:19	0.5	0.5
SAUMATY	1	CARGO CONVENT.	1	MARFRET	CIE MARITIME MARFRET	1	152	1	ALGER (ALGIERS)	2018-06-27 08:20:00	0.5	0.5			https://www.marfret.fr/
CAISSON A10	1	NAV. NON CLASSE	1	CLIENTS DIVERS	DIVERS AGENTS	1	121	1	MARSEILLE	2018-06-28 09:48:14	0.5	0.5
MSC DIVINA	1	PAQUEBOT	1	MSC CRUISES	SOGECA	1	181	1	VALENCIA	2018-06-29 12:28:14	0.5	0.5
MONT VENTOUX	1	NAVIRE RO-RO	1	CMA CGM SA	CMA CGM AG FRANCE SAS AG MARSEIL	1	054	0.25	TUNIS	2018-06-29 17:08:48	1	0.25	1	1	https://www.cma-cgm.com/
AKNOUL	1	NAVIRE RO-RO	1	CMA CGM SA	CMA CGM AG FRANCE SAS AG MARSEIL	1	059	0.25	CASABLANCA	2018-06-29 17:36:00	1	0.25	1	1	https://www.cma-cgm.com/
NEPTUNE ILIAD	1	CAR CARRIER	1	NEPTUNE LINES	PROMARMED INTERNATIONAL	1	031	0.25	CIVITAVECCHIA	2018-06-30 05:27:22	1	0.25	0		https://www.neptunelines.com/
AMILCAR	1	NAVIRE RO-RO	1	COTUNAV	WORMS SERVICES MARITIMES	1	057	0.25	RADES	2018-06-30 06:10:32	1	0.25
ELYROS	1	CAR-FERRIE	1	E N T M V	ENTMV	1	093	0.25	ALGER (ALGIERS)	2018-06-30 07:40:55	1	0.25
BOTNIA SEAWAYS	1	NAVIRE RO-RO	1	DFDS A/S	DFDS SEAWAYS	1	054	0.25	RADES	2018-06-30 09:09:00	1	0.25
TARIQ IBN ZIYAD	1	CAR-FERRIE	1	E N T M V	ENTMV	1	086	0.25	SKIKDA (EX PHILIPPEVILLE)	2018-06-30 09:53:21	1	0.25
MISSISSAUGA EXPR	1	P. CONT. CELLULAIRE	1	CLIENTS DIVERS	INCHCAPE SHIPPING SVICES FRANCE	1	190	0.25	SAGUNTO	2018-06-30 09:56:22	1	0.25
EL DJAZAIR II	1	CAR-FERRIE	1	E N T M V	ENTMV	1	093	0.25	ORAN	2018-06-30 17:53:50	1	0.25
NORWEGIAN SPIRIT	1	PAQUEBOT	1	NORWEGIAN CRUISE LINE	INTERCRUISES SHORESIDE AND PORT SERVICES	1	162	0.25	CANNES	2018-07-01 07:50:00	1	0.25
VIKINGLAND	1	NAVIRE RO-RO	1	COTUNAV	WORMS SERVICES MARITIMES	1	054	0.25	RADES	2018-07-02 07:32:28	1	0.25
ELYSSA	1	NAVIRE RO-RO	1	COTUNAV	WORMS SERVICES MARITIMES	1	057	0.25	*	2018-07-02 07:44:54	1	0.25
ELYROS	1	CAR-FERRIE	1	E N T M V	ENTMV	1	093	0.25	ALGER (ALGIERS)	2018-07-02 10:28:12	1	0.25
MONT VENTOUX	1	NAVIRE RO-RO	1	CMA CGM SA	CMA CGM AG FRANCE SAS AG MARSEIL	1	054	0.25	TUNIS	2018-07-03 06:30:00	1	0.25	1	1	https://www.cma-cgm.com/
SILVER MUSE	1	PAQUEBOT	1	SILVER SEA CRUISES USA	CAMBIASO RISSO	1	094	0.25	LOCALITE INCONNUE	2018-07-03 07:10:00	1	0.25
EL DJAZAIR II	1	CAR-FERRIE	1	E N T M V	ENTMV	1	086	0.25	BEJAIA (EX BOUGIE)	2018-07-03 08:26:24	1	0.25
CAP CAMARAT	1	NAVIRE RO-RO	1	CMA CGM SA	CMA CGM AG FRANCE SAS AG MARSEIL	1	065	0.25	MOSTAGANEM	2018-07-03 17:03:00	1	0.25	1	1	https://www.cma-cgm.com/
SALAMMBO	1	NAVIRE RO-RO	1	COTUNAV	WORMS SERVICES MARITIMES	1	057	0.25	RADES	2018-07-04 07:27:17	1	0.25
ELYROS	1	CAR-FERRIE	1	E N T M V	ENTMV	1	093	0.25	ALGER (ALGIERS)	2018-07-04 09:48:20	1	0.25
RAYMOND CROZE	1	NAV. TRAV. MARITIME	1	CLIENTS DIVERS	WORMS SERVICES MARITIMES	1	095	0.25	TOULON	2018-07-04 14:54:00	1	0.25
BOTNIA SEAWAYS	1	NAVIRE RO-RO	1	DFDS A/S	DFDS SEAWAYS	1	054	0.25	RADES	2018-07-05 08:20:00	1	0.25
NEPTUNE THALASSA	1	CAR CARRIER	1	NEPTUNE LINES	PROMARMED INTERNATIONAL	1	031	0.25	CIVITAVECCHIA	2018-07-05 18:30:00	1	0.25	0		https://www.neptunelines.com/
NARWA	1	CARGO CONVENT.	1	CLIENTS DIVERS	M B SHIP'S AGENTS	1	040	0.25	PIOMBINO	2018-07-05 19:00:00	1	0.25
ELYROS	1	CAR-FERRIE	1	E N T M V	ENTMV	1	093	0.25	ALGER (ALGIERS)	2018-07-06 11:40:14	1	0.25
TARIQ IBN ZIYAD	1	CAR-FERRIE	1	E N T M V	ENTMV	1	086	0.25	ORAN	2018-07-06 16:22:29	1	0.25
AMILCAR	1	NAVIRE RO-RO	1	COTUNAV	WORMS SERVICES MARITIMES	1	057	0.25	RADES	2018-07-07 09:01:56	1	0.25
AKNOUL	1	NAVIRE RO-RO	1	CMA CGM SA	CMA CGM AG FRANCE SAS AG MARSEIL	1	059	0.25	CASABLANCA	2018-07-07 09:51:42	1	0.25	1	1	https://www.cma-cgm.com/
MONT VENTOUX	1	NAVIRE RO-RO	1	CMA CGM SA	CMA CGM AG FRANCE SAS AG MARSEIL	1	054	0.25	TUNIS	2018-07-07 11:32:33	1	0.25	1	1	https://www.cma-cgm.com/
EL DJAZAIR II	1	CAR-FERRIE	1	E N T M V	ENTMV	1	093	0.25	SKIKDA (EX PHILIPPEVILLE)	2018-07-07 14:20:00	1	0.25
EMONA	1	CARGO CONVENT.	1	CNAN GROUPE SPA	NAVIMED	1	048	0.25	BARCELONA	2018-07-08 00:28:11	1	0.25
DISNEY MAGIC	1	PAQUEBOT	1	DISNEY CRUISE LINE	MEDACRUISE AGENCY	1	162	0.25	BARCELONA	2018-07-08 06:57:05	1	0.25
BOTNIA SEAWAYS	1	NAVIRE RO-RO	1	DFDS A/S	DFDS SEAWAYS	1	054	0.25	RADES	2018-07-09 07:55:31	1	0.25
ELYROS	1	CAR-FERRIE	1	E N T M V	ENTMV	1	093	0.25	ALGER	2018-07-09 09:51:13	1	0.25
ARKLOW MANOR	1	CARGO CONVENT.	1	CLIENTS DIVERS	M B SHIP'S AGENTS	1	014	0.25	*	2018-07-09 10:25:04	1	0.25
VIKINGLAND	1	NAVIRE RO-RO	1	COTUNAV	WORMS SERVICES MARITIMES	1	057	0.25	*	2018-07-10 00:15:00	1	0.25
BF CALOOSA	1	P. CONT. CELLULAIRE	1	MARFRET	CIE MARITIME MARFRET	1	109	0.25	BARCELONA	2018-07-10 07:19:00	1	0.25			https://www.marfret.fr/
TASSILI II	1	CAR-FERRIE	1	E N T M V	ENTMV	1	086	0.25	ORAN	2018-07-10 14:42:35	1	0.25
ULYSSE	1	NAVIRE RO-RO	1	COTUNAV	WORMS SERVICES MARITIMES	1	057	0.25	RADES	2018-07-11 07:30:00	1	0.25
ELYROS	1	CAR-FERRIE	1	E N T M V	ENTMV	1	093	0.25	ALGER	2018-07-11 10:38:56	1	0.25
MONT VENTOUX	1	NAVIRE RO-RO	1	CMA CGM SA	CMA CGM AG FRANCE SAS AG MARSEIL	1	054	0.25	TUNIS	2018-07-12 07:09:00	1	0.25	1	1	https://www.cma-cgm.com/
TASSILI II	1	CAR-FERRIE	1	E N T M V	ENTMV	1	086	0.25	SKIKDA (EX PHILIPPEVILLE)	2018-07-12 13:09:30	1	0.25
MONZA EXPRESS	1	NAVIRE RO-RO	1	CLIENTS DIVERS	PROMARMED INTERNATIONAL	1	032	0.25	SETE	2018-07-12 13:29:00	1	0.25
VIKING ORION	1	PAQUEBOT	1	CLIENTS DIVERS	COURMAR	1	162	0.25	SAINTTROPEZ	2018-07-13 06:59:59	1	0.25
VIKINGLAND	1	NAVIRE RO-RO	1	COTUNAV	WORMS SERVICES MARITIMES	1	057	0.25	RADES	2018-07-13 10:57:04	1	0.25
ELYROS	1	CAR-FERRIE	1	E N T M V	ENTMV	1	093	0.25	ALGER	2018-07-13 11:55:50	1	0.25
TARIQ IBN ZIYAD	1	CAR-FERRIE	1	E N T M V	ENTMV	1	086	0.25	ORAN	2018-07-13 19:46:24	1	0.25
BOTNIA SEAWAYS	1	NAVIRE RO-RO	1	DFDS A/S	DFDS SEAWAYS	1	054	0.25	RADES	2018-07-13 20:20:00	1	0.25
BRAEMAR	1	PAQUEBOT	1	CLIENTS DIVERS	COURMAR	1	095	0.25	SETE	2018-07-14 06:30:00	1	0.25
CAP CAMARAT	1	NAVIRE RO-RO	1	CMA CGM SA	CMA CGM AG FRANCE SAS AG MARSEIL	1	065	0.25	MOSTAGANEM	2018-07-14 07:44:00	1	0.25	1	1	https://www.cma-cgm.com/
GOURAYA	1	CARGO CONVENT.	1	CNAN GROUPE SPA	NAVIMED	1	048	0.25	GENOVA	2018-07-14 09:18:00	1	0.25
THETYS II	1	NAVIRE SCIENTIFI	1	CLIENTS DIVERS	GRAND PORT MARITIME DE MARSEILLE	1	111	0.25	MARSEILLE	2018-07-14 12:15:00	1	0.25
TASSILI II	1	CAR-FERRIE	1	E N T M V	ENTMV	1	093	0.25	BEJAIA (EX BOUGIE)	2018-07-14 15:19:11	1	0.25
MARFRET NIOLON	1	NAVIRE RO-RO	1	CNAN GROUPE SPA	NAVIMED	1	044	0.25	BARCELONA	2018-07-14 22:02:49	1	0.25
AKNOUL	1	NAVIRE RO-RO	1	CMA CGM SA	CMA CGM AG FRANCE SAS AG MARSEIL	1	059	0.25	CASABLANCA	2018-07-15 11:16:52	1	0.25	1	1	https://www.cma-cgm.com/
ELYSSA	1	NAVIRE RO-RO	1	COTUNAV	WORMS SERVICES MARITIMES	1	050	0.25	RADES	2018-07-16 05:58:00	1	0.25
NEPTUNE ODYSSEY	1	CAR CARRIER	1	NEPTUNE LINES	PROMARMED INTERNATIONAL	1	032	0.25	CIVITAVECCHIA	2018-07-16 06:08:00	1	0.25	0		https://www.neptunelines.com/
SEABOURN ENCORE	1	PAQUEBOT	1	SEABOURN CRUISES	CRUISE SERVICES	1	RAJ4	0.25	MAHON, MENORCA	2018-07-16 08:43:00	1	0.25
MONT VENTOUX	1	NAVIRE RO-RO	1	CMA CGM SA	CMA CGM AG FRANCE SAS AG MARSEIL	1	057	0.25	TUNIS	2018-07-16 08:44:16	1	0.25	1	1	https://www.cma-cgm.com/
ELYROS	1	CAR-FERRIE	1	E N T M V	ENTMV	1	093	0.25	ALGER	2018-07-16 10:10:52	1	0.25
VIKING ORION	1	PAQUEBOT	1	CLIENTS DIVERS	COURMAR	1	162	0.25	SETE	2018-07-17 06:58:01	1	0.25
TASSILI II	1	CAR-FERRIE	1	E N T M V	ENTMV	1	086	0.25	ALGER	2018-07-17 13:16:43	1	0.25
SALAMMBO	1	NAVIRE RO-RO	1	COTUNAV	WORMS SERVICES MARITIMES	1	057	0.25	RADES	2018-07-18 07:10:57	1	0.25
ELYROS	1	CAR-FERRIE	1	E N T M V	ENTMV	1	093	0.25	ALGER	2018-07-18 10:00:05	1	0.25
TITTERI	1	P.CONTE.POLYVALE.	1	CNAN GROUPE SPA	NAVIMED	1	048	0.25	LA SPEZIA	2018-07-18 19:38:00	1	0.25
MN TANGARA	1	NAVIRE RO-RO	1	COMPAGNIE MARITIME NANTAISE	WORMS SERVICES MARITIMES	1	042	0.25	TOULON	2018-07-18 21:20:00	1	0.25
STIDIA	1	P.CONTE.POLYVALE.	1	CNAN GROUPE SPA	NAVIMED	1	045	0.25	ALGER	2018-07-19 00:45:00	1	0.25
NEPTUNE HORIZON	1	CAR CARRIER	1	NEPTUNE LINES	PROMARMED INTERNATIONAL	1	031	0.25	CIVITAVECCHIA	2018-07-19 06:40:00	1	0.25	0		https://www.neptunelines.com/
BOTNIA SEAWAYS	1	NAVIRE RO-RO	1	DFDS A/S	DFDS SEAWAYS	1	057	0.25	RADES	2018-07-19 07:46:00	1	0.25
CAISSON A15	1	NAV. NON CLASSE	1	CLIENTS DIVERS	GRAND PORT MARITIME DE MARSEILLE	1	199	0.25	MARSEILLE	2018-07-19 11:50:00	1	0.25
TASSILI II	1	CAR-FERRIE	1	E N T M V	ENTMV	1	086	0.25	SKIKDA (EX PHILIPPEVILLE)	2018-07-19 12:48:31	1	0.25
AMILCAR	1	NAVIRE RO-RO	1	COTUNAV	WORMS SERVICES MARITIMES	1	057	0.25	RADES	2018-07-20 06:34:00	1	0.25
ELYROS	1	CAR-FERRIE	1	E N T M V	ENTMV	1	093	0.25	ALGER	2018-07-20 11:00:36	1	0.25
BPSPIE	1	*	1	CLIENTS DIVERS	GRAND PORT MARITIME DE MARSEILLE	1	112	0.25	*	2018-07-20 15:20:00	1	0.25
TARIQ IBN ZIYAD	1	CAR-FERRIE	1	E N T M V	ENTMV	1	086	0.25	ORAN	2018-07-20 20:37:02	1	0.25
MONT VENTOUX	1	NAVIRE RO-RO	1	CMA CGM SA	CMA CGM AG FRANCE SAS AG MARSEIL	1	057	0.25	TUNIS	2018-07-21 07:15:00	1	0.25	1	1	https://www.cma-cgm.com/
CAISSON A11	1	NAV. NON CLASSE	1	CLIENTS DIVERS	DIVERS AGENTS	1	199	0.25	MARSEILLE	2018-07-21 11:15:00	1	0.25
TASSILI II	1	CAR-FERRIE	1	E N T M V	ENTMV	1	093	0.25	BEJAIA (EX BOUGIE)	2018-07-21 14:25:00	1	0.25
L'EUROPE	1	NAVIRE SCIENTIFI	1	CLIENTS DIVERS	DIVERS AGENTS	1	066	0.25	TOULON	2018-07-21 16:58:34	1	0.25
AKNOUL	1	NAVIRE RO-RO	1	CMA CGM SA	CMA CGM AG FRANCE SAS AG MARSEIL	1	059	0.25	CASABLANCA	2018-07-21 20:00:00	1	0.25	1	1	https://www.cma-cgm.com/
SILVER WHISPER	1	PAQUEBOT	1	SILVER SEA CRUISES USA	CAMBIASO RISSO	1	095	0.25	SAINTTROPEZ	2018-07-22 06:51:00	1	0.25
BOTNIA SEAWAYS	1	NAVIRE RO-RO	1	DFDS A/S	DFDS SEAWAYS	1	050	0.25	RADES	2018-07-23 08:15:00	1	0.25
VIKINGLAND	1	NAVIRE RO-RO	1	COTUNAV	WORMS SERVICES MARITIMES	1	057	0.25	*	2018-07-23 08:50:00	1	0.25
ELYROS	1	CAR-FERRIE	1	E N T M V	ENTMV	1	093	0.25	ALGER	2018-07-23 10:46:03	1	0.25
AMILCAR	1	NAVIRE RO-RO	1	COTUNAV	WORMS SERVICES MARITIMES	1	057	0.25	RADES	2018-06-25 06:58:07	0.5	0.125
BOTNIA SEAWAYS	1	NAVIRE RO-RO	1	DFDS A/S	DFDS SEAWAYS	1	054	0.25	RADES	2018-06-25 08:28:08	0.5	0.125
ELYROS	1	CAR-FERRIE	1	E N T M V	ENTMV	1	093	0.25	ALGER (ALGIERS)	2018-06-25 09:18:44	0.5	0.125
SALAMMBO	1	NAVIRE RO-RO	1	COTUNAV	WORMS SERVICES MARITIMES	1	059	0.25	RADES	2018-06-25 12:11:00	0.5	0.125
TARIQ IBN ZIYAD	1	CAR-FERRIE	1	E N T M V	ENTMV	1	086	0.25	BEJAIA (EX BOUGIE)	2018-06-26 16:12:07	0.5	0.125
ULYSSE	1	NAVIRE RO-RO	1	COTUNAV	WORMS SERVICES MARITIMES	1	057	0.25	RADES	2018-06-27 07:17:44	0.5	0.125
MN TOUCAN	1	NAVIRE RO-RO	1	COMPAGNIE MARITIME NANTAISE	WORMS SERVICES MARITIMES	1	043	0.25	LIVORNO	2018-06-27 10:59:00	0.5	0.125
ELYROS	1	CAR-FERRIE	1	E N T M V	ENTMV	1	093	0.25	ALGER (ALGIERS)	2018-06-27 12:03:04	0.5	0.125
MN COLIBRI	1	NAVIRE RO-RO	1	COMPAGNIE MARITIME NANTAISE	WORMS SERVICES MARITIMES	1	042	0.25	BREST	2018-06-27 16:20:00	0.5	0.125
SAGA PEARL II	1	PAQUEBOT	1	SAGA CRUISES LTD	AGENA TRAMP SAS	1	095	0.25	SAINTTROPEZ	2018-06-28 07:00:00	0.5	0.125
EUROPA 2	1	PAQUEBOT	1	HAPAG LLOYD AG HAMBURG	COURMAR	1	RAJ4	0.25	BARCELONA	2018-06-28 07:25:00	0.5	0.125
MONT VENTOUX	1	NAVIRE RO-RO	1	CMA CGM SA	CMA CGM AG FRANCE SAS AG MARSEIL	1	054	0.25	TUNIS	2018-06-28 16:58:00	0.5	0.125	1	1	https://www.cma-cgm.com/
MARFRET NIOLON	1	NAVIRE RO-RO	1	CNAN GROUPE SPA	NAVIMED	1	048	0.25	MOSTAGANEM	2018-06-28 19:45:00	0.5	0.125
TITTERI	1	P.CONTE.POLYVALE.	1	CNAN GROUPE SPA	NAVIMED	1	045	0.25	BEJAIA (EX BOUGIE)	2018-06-28 23:45:00	0.5	0.125
AQUARIUS	1	NAVIRE SCIENTIFI	1	CLIENTS DIVERS	WILHELMSEN SHIPS SERVICE FRANCE SAS	1	110	0.25	VALENCIA	2018-06-29 08:22:05	0.5	0.125
ELYROS	1	CAR-FERRIE	1	E N T M V	ENTMV	1	080	0.25	ALGER (ALGIERS)	2018-06-29 11:44:49	0.5	0.125
LOUISA SCHULTE	1	P. CONT. CELLULAIRE	1	CMA CGM SA	CMA CGM AG FRANCE SAS AG MARSEIL	1	RADE	0.1	ALGER (ALGIERS)	2018-07-02 11:58:38	1	0.1	1	1	https://www.cma-cgm.com/
BENEDIKT RAMBOW	1	P. CONT. CELLULAIRE	1	CMA CGM SA	CMA CGM AG FRANCE SAS AG MARSEIL	1	RADE	0.1	ORAN	2018-07-04 12:02:47	1	0.1	1	1	https://www.cma-cgm.com/
BENEDIKT RAMBOW	1	P. CONT. CELLULAIRE	1	CMA CGM SA	CMA CGM AG FRANCE SAS AG MARSEIL	1	RADE	0.1	ORAN	2018-07-05 20:01:28	1	0.1	1	1	https://www.cma-cgm.com/
CORONA J	1	P. CONT. CELLULAIRE	1	CMA CGM SA	CMA CGM AG FRANCE SAS AG MARSEIL	1	RADE	0.1	ANNABA (EX BONE)	2018-07-05 20:23:09	1	0.1	1	1	https://www.cma-cgm.com/
OKEE AUGUST	1	P. CONT. CELLULAIRE	1	CMA CGM AG FRANCE SAS AG MARSEIL	CMA CGM AG FRANCE SAS AG MARSEIL	1	RADE	0.1	AL KHUMS	2018-07-12 19:30:00	1	0.1	1	1	https://www.cma-cgm.com/
WIND SURF	1	PAQUEBOT	1	WINDSTAR CRUISES USA	CRUISE SERVICES	1	RADE	0.1	BARCELONA	2018-07-14 13:00:00	1	0.1
SUSAN BORCHARD	1	P. CONT. CELLULAIRE	1	BORCHARD LINES LTD	MARMEDSA SARL	1	RADE	0.1	SALERNO	2018-07-16 11:52:59	1	0.1	0		https://www.borlines.com/index.html
CONTSHIP ZEN	1	P. CONT. CELLULAIRE	1	CMA CGM SA	CMA CGM AG FRANCE SAS AG MARSEIL	1	RADE	0.1	GENOVA	2018-07-16 15:28:38	1	0.1	1	1	https://www.cma-cgm.com/
KARINA	1	P.CONTE.POLYVALE.	1	CMA CGM SA	CMA CGM AG FRANCE SAS AG MARSEIL	1	RADE	0.1	BARCELONA	2018-07-17 16:33:00	1	0.1	1	1	https://www.cma-cgm.com/
MN TANGARA	1	NAVIRE RO-RO	1	COMPAGNIE MARITIME NANTAISE	WORMS SERVICES MARITIMES	1	RADE	0.1	TOULON	2018-07-18 15:23:06	1	0.1
CMA CGM MARCO POLO	1	P. CONT. CELLULAIRE	1	CMA CGM SA	CMA CGM AG FRANCE SAS AG MARSEIL	1	RADE	0.1	BARCELONA	2018-06-28 12:40:00	0.5	0.05	1	1	https://www.cma-cgm.com/
SDS RED	1	VRAQUIER SOLIDE	1	CLIENTS DIVERS	PROMARMED INTERNATIONAL	1	RADE	0.1	PORTLANOUVELLE	2018-06-28 14:35:00	0.5	0.05
CMA CGM LEO	1	P. CONT. CELLULAIRE	1	CMA CGM SA	CMA CGM AG FRANCE SAS AG MARSEIL	1	RADE	0.1	GENOVA	2018-06-28 14:55:00	0.5	0.05	1	1	https://www.cma-cgm.com/
APL GWANGYANG	1	P. CONT. CELLULAIRE	1	CMA CGM SA	CMA CGM AG FRANCE SAS AG MARSEIL	1	RADE	0.1	VALENCIA	2018-06-28 16:55:00	0.5	0.05	1	1	https://www.cma-cgm.com/
MONT VENTOUX	1	NAVIRE RO-RO	1	CMA CGM SA	CMA CGM AG FRANCE SAS AG MARSEIL	1	RADE	0.1	TUNIS	2018-06-29 08:55:10	0.5	0.05	1	1	https://www.cma-cgm.com/
AKNOUL	1	NAVIRE RO-RO	1	CMA CGM SA	CMA CGM AG FRANCE SAS AG MARSEIL	1	RADE	0.1	CASABLANCA	2018-06-29 09:08:10	0.5	0.05	1	1	https://www.cma-cgm.com/
OPS HAMBURG	1	P. CONT. CELLULAIRE	1	CMA CGM SA	CMA CGM AG FRANCE SAS AG MARSEIL	1	RADE	0.1	GHAZAOUET	2018-06-29 10:37:00	0.5	0.05	1	1	https://www.cma-cgm.com/
PAGLIA ORBA	1	NAVIRE RO-RO	1	MCM	CORSICA LINEA SAS	0	118	0.25	AJACCIO	2018-06-30 06:27:00	1	0
PIANA	1	NAVIRE RO-RO	1	LA MERIDIONALE	LA MERIDIONALE	0	070	0.25	BASTIA	2018-06-30 06:41:58	1	0
PAGLIA ORBA	1	NAVIRE RO-RO	1	MCM	CORSICA LINEA SAS	0	026	0.25	AJACCIO	2018-06-30 10:20:00	1	0
TANIT	1	CAR-FERRIE	1	MCM	CORSICA LINEA SAS	0	006	0.25	LA GOULETTE NORD (HALQUELOUED)	2018-06-30 14:44:00	1	0
PAGLIA ORBA	1	NAVIRE RO-RO	1	MCM	CORSICA LINEA SAS	0	118	0.25	AJACCIO	2018-06-30 14:45:45	1	0
MONTE D'ORO	1	NAVIRE RO-RO	1	MCM	CORSICA LINEA SAS	0	078	0.25	L'ILEROUSSE	2018-06-30 19:17:21	1	0
PASCAL PAOLI	1	NAVIRE RO-RO	1	MCM	CORSICA LINEA SAS	0	119	0.25	BASTIA	2018-07-01 07:13:44	1	0
GIROLATA	1	NAVIRE RO-RO	1	LA MERIDIONALE	LA MERIDIONALE	0	070	0.25	AJACCIO	2018-07-01 07:18:59	1	0
KALLISTE	1	NAVIRE RO-RO	1	LA MERIDIONALE	LA MERIDIONALE	0	068	0.25	PROPRIANO	2018-07-01 07:50:00	1	0
JEAN NICOLI	1	NAVIRE RO-RO	1	MCM	CORSICA LINEA SAS	0	004	0.25	PORTOVECCHIO	2018-07-01 07:53:00	1	0
MEDITERRANEE	1	CAR-FERRIE	1	MCM	CORSICA LINEA SAS	0	082	0.25	ALGER (ALGIERS)	2018-07-01 09:25:11	1	0
PASCAL PAOLI	1	NAVIRE RO-RO	1	MCM	CORSICA LINEA SAS	0	026	0.25	BASTIA	2018-07-01 09:30:00	1	0
PASCAL PAOLI	1	NAVIRE RO-RO	1	MCM	CORSICA LINEA SAS	0	119	0.25	BASTIA	2018-07-01 16:45:00	1	0
DANIELLE CASANOVA	1	CAR-FERRIE	1	MCM	CORSICA LINEA SAS	0	006	0.25	LA GOULETTE NORD (HALQUELOUED)	2018-07-01 18:30:00	1	0
PIANA	1	NAVIRE RO-RO	1	LA MERIDIONALE	LA MERIDIONALE	0	070	0.25	BASTIA	2018-07-02 06:35:37	1	0
PAGLIA ORBA	1	NAVIRE RO-RO	1	MCM	CORSICA LINEA SAS	0	074	0.25	AJACCIO	2018-07-02 06:45:18	1	0
MONTE D'ORO	1	NAVIRE RO-RO	1	MCM	CORSICA LINEA SAS	0	109	0.25	L'ILEROUSSE	2018-07-02 07:06:00	1	0
CARTHAGE	1	CAR-FERRIE	1	MCM	CORSICA LINEA SAS	0	006	0.25	LA GOULETTE NORD (HALQUELOUED)	2018-07-02 16:20:00	1	0
GIROLATA	1	NAVIRE RO-RO	1	LA MERIDIONALE	LA MERIDIONALE	0	070	0.25	AJACCIO	2018-07-03 06:23:41	1	0
PASCAL PAOLI	1	NAVIRE RO-RO	1	MCM	CORSICA LINEA SAS	0	074	0.25	BASTIA	2018-07-03 06:46:02	1	0
MEDITERRANEE	1	CAR-FERRIE	1	MCM	CORSICA LINEA SAS	0	093	0.25	ALGER (ALGIERS)	2018-07-03 13:50:00	1	0
PIANA	1	NAVIRE RO-RO	1	LA MERIDIONALE	LA MERIDIONALE	0	070	0.25	BASTIA	2018-07-04 06:41:16	1	0
PAGLIA ORBA	1	NAVIRE RO-RO	1	MCM	CORSICA LINEA SAS	0	078	0.25	AJACCIO	2018-07-04 06:51:01	1	0
MONTE D'ORO	1	NAVIRE RO-RO	1	MCM	CORSICA LINEA SAS	0	074	0.25	L'ILEROUSSE	2018-07-04 07:07:52	1	0
KALLISTE	1	NAVIRE RO-RO	1	LA MERIDIONALE	LA MERIDIONALE	0	068	0.25	PROPRIANO	2018-07-04 07:30:00	1	0
JEAN NICOLI	1	NAVIRE RO-RO	1	MCM	CORSICA LINEA SAS	0	004	0.25	PORTOVECCHIO	2018-07-04 07:37:52	1	0
DANIELLE CASANOVA	1	CAR-FERRIE	1	MCM	CORSICA LINEA SAS	0	082	0.25	LA GOULETTE NORD (HALQUELOUED)	2018-07-04 10:55:01	1	0
PASCAL PAOLI	1	NAVIRE RO-RO	1	MCM	CORSICA LINEA SAS	0	074	0.25	BASTIA	2018-07-05 06:30:10	1	0
GIROLATA	1	NAVIRE RO-RO	1	LA MERIDIONALE	LA MERIDIONALE	0	070	0.25	AJACCIO	2018-07-05 06:39:05	1	0
PASCAL PAOLI	1	NAVIRE RO-RO	1	MCM	CORSICA LINEA SAS	0	093	0.25	BASTIA	2018-07-05 10:09:49	1	0
TANIT	1	CAR-FERRIE	1	MCM	CORSICA LINEA SAS	0	006	0.25	LA GOULETTE NORD (HALQUELOUED)	2018-07-05 14:05:00	1	0
MEDITERRANEE	1	CAR-FERRIE	1	MCM	CORSICA LINEA SAS	0	011	0.25	ALGER (ALGIERS)	2018-07-05 14:25:00	1	0
PIANA	1	NAVIRE RO-RO	1	LA MERIDIONALE	LA MERIDIONALE	0	070	0.25	BASTIA	2018-07-06 06:46:39	1	0
PAGLIA ORBA	1	NAVIRE RO-RO	1	MCM	CORSICA LINEA SAS	0	074	0.25	AJACCIO	2018-07-06 06:55:35	1	0
MONTE D'ORO	1	NAVIRE RO-RO	1	MCM	CORSICA LINEA SAS	0	119	0.25	L'ILEROUSSE	2018-07-06 07:12:55	1	0
JEAN NICOLI	1	NAVIRE RO-RO	1	MCM	CORSICA LINEA SAS	0	004	0.25	PORTOVECCHIO	2018-07-06 07:37:00	1	0
KALLISTE	1	NAVIRE RO-RO	1	LA MERIDIONALE	LA MERIDIONALE	0	068	0.25	PROPRIANO	2018-07-06 07:50:00	1	0
VIZZAVONA	1	ROPAX	1	MCM	CORSICA LINEA SAS	0	007	0.25	BEJAIA (EX BOUGIE)	2018-07-06 13:44:00	1	0
DANIELLE CASANOVA	1	CAR-FERRIE	1	MCM	CORSICA LINEA SAS	0	082	0.25	LA GOULETTE NORD (HALQUELOUED)	2018-07-06 14:32:02	1	0
GIROLATA	1	NAVIRE RO-RO	1	LA MERIDIONALE	LA MERIDIONALE	0	070	0.25	AJACCIO	2018-07-07 06:39:44	1	0
PASCAL PAOLI	1	NAVIRE RO-RO	1	MCM	CORSICA LINEA SAS	0	119	0.25	BASTIA	2018-07-07 06:50:00	1	0
PASCAL PAOLI	1	NAVIRE RO-RO	1	MCM	CORSICA LINEA SAS	0	026	0.25	BASTIA	2018-07-07 09:30:00	1	0
TANIT	1	CAR-FERRIE	1	MCM	CORSICA LINEA SAS	0	006	0.25	LA GOULETTE NORD (HALQUELOUED)	2018-07-07 14:15:06	1	0
PASCAL PAOLI	1	NAVIRE RO-RO	1	MCM	CORSICA LINEA SAS	0	119	0.25	BASTIA	2018-07-07 16:40:00	1	0
MONTE D'ORO	1	NAVIRE RO-RO	1	MCM	CORSICA LINEA SAS	0	074	0.25	L'ILEROUSSE	2018-07-07 19:21:36	1	0
DANIELLE CASANOVA	1	CAR-FERRIE	1	MCM	CORSICA LINEA SAS	0	082	0.25	AJACCIO	2018-07-08 06:48:04	1	0
KALLISTE	1	NAVIRE RO-RO	1	LA MERIDIONALE	LA MERIDIONALE	0	068	0.25	PROPRIANO	2018-07-08 07:20:20	1	0
PIANA	1	NAVIRE RO-RO	1	LA MERIDIONALE	LA MERIDIONALE	0	070	0.25	BASTIA	2018-07-08 07:22:25	1	0
JEAN NICOLI	1	NAVIRE RO-RO	1	MCM	CORSICA LINEA SAS	0	078	0.25	PORTOVECCHIO	2018-07-08 07:37:20	1	0
PAGLIA ORBA	1	NAVIRE RO-RO	1	MCM	CORSICA LINEA SAS	0	026	0.25	AJACCIO	2018-07-08 07:46:00	1	0
MEDITERRANEE	1	CAR-FERRIE	1	MCM	CORSICA LINEA SAS	0	006	0.25	ALGER (ALGIERS)	2018-07-08 07:52:00	1	0
PAGLIA ORBA	1	NAVIRE RO-RO	1	MCM	CORSICA LINEA SAS	0	119	0.25	AJACCIO	2018-07-08 16:45:00	1	0
GIROLATA	1	NAVIRE RO-RO	1	LA MERIDIONALE	LA MERIDIONALE	0	070	0.25	AJACCIO	2018-07-09 06:29:05	1	0
PASCAL PAOLI	1	NAVIRE RO-RO	1	MCM	CORSICA LINEA SAS	0	074	0.25	BASTIA	2018-07-09 06:46:05	1	0
MONTE D'ORO	1	NAVIRE RO-RO	1	MCM	CORSICA LINEA SAS	0	109	0.25	L'ILEROUSSE	2018-07-09 07:09:00	1	0
PIANA	1	NAVIRE RO-RO	1	LA MERIDIONALE	LA MERIDIONALE	0	070	0.25	BASTIA	2018-07-10 06:44:20	1	0
PAGLIA ORBA	1	NAVIRE RO-RO	1	MCM	CORSICA LINEA SAS	0	078	0.25	AJACCIO	2018-07-10 06:53:15	1	0
MEDITERRANEE	1	CAR-FERRIE	1	MCM	CORSICA LINEA SAS	0	093	0.25	ALGER	2018-07-10 10:57:59	1	0
TANIT	1	CAR-FERRIE	1	MCM	CORSICA LINEA SAS	0	006	0.25	LA GOULETTE NORD (HALQUELOUED)	2018-07-10 11:03:00	1	0
GIROLATA	1	NAVIRE RO-RO	1	LA MERIDIONALE	LA MERIDIONALE	0	070	0.25	AJACCIO	2018-07-11 06:44:31	1	0
PASCAL PAOLI	1	NAVIRE RO-RO	1	MCM	CORSICA LINEA SAS	0	118	0.25	BASTIA	2018-07-11 06:50:00	1	0
MONTE D'ORO	1	NAVIRE RO-RO	1	MCM	CORSICA LINEA SAS	0	074	0.25	L'ILEROUSSE	2018-07-11 07:14:17	1	0
KALLISTE	1	NAVIRE RO-RO	1	LA MERIDIONALE	LA MERIDIONALE	0	068	0.25	PROPRIANO	2018-07-11 07:30:00	1	0
JEAN NICOLI	1	NAVIRE RO-RO	1	MCM	CORSICA LINEA SAS	0	004	0.25	PORTOVECCHIO	2018-07-11 07:38:27	1	0
DANIELLE CASANOVA	1	CAR-FERRIE	1	MCM	CORSICA LINEA SAS	0	080	0.25	LA GOULETTE NORD (HALQUELOUED)	2018-07-11 10:54:31	1	0
PIANA	1	NAVIRE RO-RO	1	LA MERIDIONALE	LA MERIDIONALE	0	070	0.25	BASTIA	2018-07-12 06:44:32	1	0
PAGLIA ORBA	1	NAVIRE RO-RO	1	MCM	CORSICA LINEA SAS	0	078	0.25	AJACCIO	2018-07-12 06:52:23	1	0
TANIT	1	CAR-FERRIE	1	MCM	CORSICA LINEA SAS	0	006	0.25	LA GOULETTE NORD (HALQUELOUED)	2018-07-12 13:15:00	1	0
MEDITERRANEE	1	CAR-FERRIE	1	MCM	CORSICA LINEA SAS	0	082	0.25	ALGER	2018-07-12 13:54:35	1	0
GIROLATA	1	NAVIRE RO-RO	1	LA MERIDIONALE	LA MERIDIONALE	0	070	0.25	AJACCIO	2018-07-13 06:33:14	1	0
PASCAL PAOLI	1	NAVIRE RO-RO	1	MCM	CORSICA LINEA SAS	0	074	0.25	BASTIA	2018-07-13 06:47:39	1	0
MONTE D'ORO	1	NAVIRE RO-RO	1	MCM	CORSICA LINEA SAS	0	080	0.25	L'ILEROUSSE	2018-07-13 07:15:40	1	0
KALLISTE	1	NAVIRE RO-RO	1	LA MERIDIONALE	LA MERIDIONALE	0	068	0.25	PROPRIANO	2018-07-13 07:26:00	1	0
JEAN NICOLI	1	NAVIRE RO-RO	1	MCM	CORSICA LINEA SAS	0	078	0.25	PORTOVECCHIO	2018-07-13 07:33:30	1	0
VIZZAVONA	1	ROPAX	1	MCM	CORSICA LINEA SAS	0	005	0.25	BEJAIA (EX BOUGIE)	2018-07-13 12:56:00	1	0
DANIELLE CASANOVA	1	CAR-FERRIE	1	MCM	CORSICA LINEA SAS	0	082	0.25	LA GOULETTE NORD (HALQUELOUED)	2018-07-13 15:28:04	1	0
PAGLIA ORBA	1	NAVIRE RO-RO	1	MCM	CORSICA LINEA SAS	0	119	0.25	AJACCIO	2018-07-14 06:40:00	1	0
PIANA	1	NAVIRE RO-RO	1	LA MERIDIONALE	LA MERIDIONALE	0	070	0.25	BASTIA	2018-07-14 07:46:09	1	0
PAGLIA ORBA	1	NAVIRE RO-RO	1	MCM	CORSICA LINEA SAS	0	026	0.25	AJACCIO	2018-07-14 09:13:40	1	0
TANIT	1	CAR-FERRIE	1	MCM	CORSICA LINEA SAS	0	006	0.25	LA GOULETTE NORD (HALQUELOUED)	2018-07-14 13:35:00	1	0
PAGLIA ORBA	1	NAVIRE RO-RO	1	MCM	CORSICA LINEA SAS	0	119	0.25	AJACCIO	2018-07-14 16:50:00	1	0
DANIELLE CASANOVA	1	CAR-FERRIE	1	MCM	CORSICA LINEA SAS	0	080	0.25	BASTIA	2018-07-14 18:52:20	1	0
MONTE D'ORO	1	NAVIRE RO-RO	1	MCM	CORSICA LINEA SAS	0	074	0.25	L'ILEROUSSE	2018-07-14 19:30:00	1	0
VIZZAVONA	1	ROPAX	1	MCM	CORSICA LINEA SAS	0	005	0.25	PORTO TORRES	2018-07-15 06:34:27	1	0
JEAN NICOLI	1	NAVIRE RO-RO	1	MCM	CORSICA LINEA SAS	0	078	0.25	PORTOVECCHIO	2018-07-15 06:44:12	1	0
KALLISTE	1	NAVIRE RO-RO	1	LA MERIDIONALE	LA MERIDIONALE	0	068	0.25	PROPRIANO	2018-07-15 06:58:00	1	0
GIROLATA	1	NAVIRE RO-RO	1	LA MERIDIONALE	LA MERIDIONALE	0	070	0.25	AJACCIO	2018-07-15 07:28:03	1	0
PASCAL PAOLI	1	NAVIRE RO-RO	1	MCM	CORSICA LINEA SAS	0	074	0.25	BASTIA	2018-07-15 07:48:08	1	0
MEDITERRANEE	1	CAR-FERRIE	1	MCM	CORSICA LINEA SAS	0	082	0.25	ALGER	2018-07-15 09:17:20	1	0
PAGLIA ORBA	1	NAVIRE RO-RO	1	MCM	CORSICA LINEA SAS	0	074	0.25	AJACCIO	2018-07-16 06:37:03	1	0
DANIELLE CASANOVA	1	CAR-FERRIE	1	MCM	CORSICA LINEA SAS	0	082	0.25	AJACCIO	2018-07-16 06:54:34	1	0
PIANA	1	NAVIRE RO-RO	1	LA MERIDIONALE	LA MERIDIONALE	0	070	0.25	BASTIA	2018-07-16 06:55:00	1	0
MONTE D'ORO	1	NAVIRE RO-RO	1	MCM	CORSICA LINEA SAS	0	109	0.25	L'ILEROUSSE	2018-07-16 07:07:00	1	0
JEAN NICOLI	1	NAVIRE RO-RO	1	MCM	CORSICA LINEA SAS	0	078	0.25	PORTO TORRES	2018-07-16 08:28:20	1	0
GIROLATA	1	NAVIRE RO-RO	1	LA MERIDIONALE	LA MERIDIONALE	0	070	0.25	AJACCIO	2018-07-17 06:35:20	1	0
PASCAL PAOLI	1	NAVIRE RO-RO	1	MCM	CORSICA LINEA SAS	0	074	0.25	BASTIA	2018-07-17 06:52:41	1	0
TANIT	1	CAR-FERRIE	1	MCM	CORSICA LINEA SAS	0	006	0.25	LA GOULETTE NORD (HALQUELOUED)	2018-07-17 12:20:00	1	0
MEDITERRANEE	1	CAR-FERRIE	1	MCM	CORSICA LINEA SAS	0	080	0.25	LA GOULETTE NORD (HALQUELOUED)	2018-07-17 14:48:04	1	0
VIZZAVONA	1	ROPAX	1	MCM	CORSICA LINEA SAS	0	007	0.25	ALGER	2018-07-17 16:55:00	1	0
PIANA	1	NAVIRE RO-RO	1	LA MERIDIONALE	LA MERIDIONALE	0	070	0.25	BASTIA	2018-07-18 06:38:46	1	0
PAGLIA ORBA	1	NAVIRE RO-RO	1	MCM	CORSICA LINEA SAS	0	074	0.25	AJACCIO	2018-07-18 06:46:11	1	0
KALLISTE	1	NAVIRE RO-RO	1	LA MERIDIONALE	LA MERIDIONALE	0	068	0.25	PROPRIANO	2018-07-18 06:58:00	1	0
MONTE D'ORO	1	NAVIRE RO-RO	1	MCM	CORSICA LINEA SAS	0	109	0.25	L'ILEROUSSE	2018-07-18 07:01:00	1	0
JEAN NICOLI	1	NAVIRE RO-RO	1	MCM	CORSICA LINEA SAS	0	078	0.25	PORTOVECCHIO	2018-07-18 07:31:07	1	0
DANIELLE CASANOVA	1	CAR-FERRIE	1	MCM	CORSICA LINEA SAS	0	082	0.25	LA GOULETTE NORD (HALQUELOUED)	2018-07-18 10:20:55	1	0
GIROLATA	1	NAVIRE RO-RO	1	LA MERIDIONALE	LA MERIDIONALE	0	070	0.25	AJACCIO	2018-07-19 06:36:49	1	0
PASCAL PAOLI	1	NAVIRE RO-RO	1	MCM	CORSICA LINEA SAS	0	074	0.25	BASTIA	2018-07-19 06:46:54	1	0
TANIT	1	CAR-FERRIE	1	MCM	CORSICA LINEA SAS	0	006	0.25	LA GOULETTE NORD (HALQUELOUED)	2018-07-19 13:03:00	1	0
MEDITERRANEE	1	CAR-FERRIE	1	MCM	CORSICA LINEA SAS	0	082	0.25	ALGER	2018-07-19 16:21:11	1	0
PIANA	1	NAVIRE RO-RO	1	LA MERIDIONALE	LA MERIDIONALE	0	070	0.25	BASTIA	2018-07-20 06:39:01	1	0
PAGLIA ORBA	1	NAVIRE RO-RO	1	MCM	CORSICA LINEA SAS	0	074	0.25	AJACCIO	2018-07-20 06:44:31	1	0
KALLISTE	1	NAVIRE RO-RO	1	LA MERIDIONALE	LA MERIDIONALE	0	068	0.25	PROPRIANO	2018-07-20 07:20:42	1	0
MONTE D'ORO	1	NAVIRE RO-RO	1	MCM	CORSICA LINEA SAS	0	080	0.25	L'ILEROUSSE	2018-07-20 07:23:47	1	0
JEAN NICOLI	1	NAVIRE RO-RO	1	MCM	CORSICA LINEA SAS	0	078	0.25	PORTOVECCHIO	2018-07-20 07:35:37	1	0
VIZZAVONA	1	ROPAX	1	MCM	CORSICA LINEA SAS	0	005	0.25	ALGER	2018-07-20 13:30:00	1	0
DANIELLE CASANOVA	1	CAR-FERRIE	1	MCM	CORSICA LINEA SAS	0	082	0.25	LA GOULETTE NORD (HALQUELOUED)	2018-07-20 14:46:56	1	0
GIROLATA	1	NAVIRE RO-RO	1	LA MERIDIONALE	LA MERIDIONALE	0	070	0.25	AJACCIO	2018-07-21 06:34:38	1	0
PASCAL PAOLI	1	NAVIRE RO-RO	1	MCM	CORSICA LINEA SAS	0	074	0.25	BASTIA	2018-07-21 06:52:08	1	0
TANIT	1	CAR-FERRIE	1	MCM	CORSICA LINEA SAS	0	006	0.25	LA GOULETTE NORD (HALQUELOUED)	2018-07-21 13:40:40	1	0
DANIELLE CASANOVA	1	CAR-FERRIE	1	MCM	CORSICA LINEA SAS	0	082	0.25	BASTIA	2018-07-21 19:46:23	1	0
MONTE D'ORO	1	NAVIRE RO-RO	1	MCM	CORSICA LINEA SAS	0	078	0.25	L'ILEROUSSE	2018-07-21 20:00:00	1	0
JEAN NICOLI	1	NAVIRE RO-RO	1	MCM	CORSICA LINEA SAS	0	118	0.25	PORTOVECCHIO	2018-07-22 06:50:00	1	0
PIANA	1	NAVIRE RO-RO	1	LA MERIDIONALE	LA MERIDIONALE	0	070	0.25	BASTIA	2018-07-22 07:18:36	1	0
KALLISTE	1	NAVIRE RO-RO	1	LA MERIDIONALE	LA MERIDIONALE	0	068	0.25	PROPRIANO	2018-07-22 07:26:56	1	0
PAGLIA ORBA	1	NAVIRE RO-RO	1	MCM	CORSICA LINEA SAS	0	004	0.25	AJACCIO	2018-07-22 07:33:00	1	0
VIZZAVONA	1	ROPAX	1	MCM	CORSICA LINEA SAS	0	006	0.25	PORTO TORRES	2018-07-22 08:00:00	1	0
MEDITERRANEE	1	CAR-FERRIE	1	MCM	CORSICA LINEA SAS	0	082	0.25	ALGER	2018-07-22 08:50:28	1	0
GIROLATA	1	NAVIRE RO-RO	1	LA MERIDIONALE	LA MERIDIONALE	0	070	0.25	AJACCIO	2018-07-23 06:25:52	1	0
PASCAL PAOLI	1	NAVIRE RO-RO	1	MCM	CORSICA LINEA SAS	0	074	0.25	BASTIA	2018-07-23 06:42:18	1	0
MONTE D'ORO	1	NAVIRE RO-RO	1	MCM	CORSICA LINEA SAS	0	109	0.25	L'ILEROUSSE	2018-07-23 06:50:18	1	0
DANIELLE CASANOVA	1	CAR-FERRIE	1	MCM	CORSICA LINEA SAS	0	082	0.25	AJACCIO	2018-07-23 06:58:38	1	0
JEAN NICOLI	1	NAVIRE RO-RO	1	MCM	CORSICA LINEA SAS	0	078	0.25	PORTO TORRES	2018-07-23 08:30:20	1	0
CARTHAGE	1	CAR-FERRIE	1	MCM	CORSICA LINEA SAS	0	006	0.25	LA GOULETTE NORD (HALQUELOUED)	2018-07-23 16:30:00	1	0
CISAMPO	1	VEDETTE PASSAGER	0	MSM	STE COOPERATIVE LAMANAGE PORTS	1	164	1	*	2018-06-30 10:07:32	1	0
CISAMPO	1	VEDETTE PASSAGER	0	MSM	STE COOPERATIVE LAMANAGE PORTS	1	164	1	*	2018-07-07 10:13:40	1	0
CISAMPO	1	VEDETTE PASSAGER	0	MSM	STE COOPERATIVE LAMANAGE PORTS	1	164	1	*	2018-07-08 09:31:57	1	0
CISAMPO	1	VEDETTE PASSAGER	0	MSM	STE COOPERATIVE LAMANAGE PORTS	1	164	1	*	2018-07-13 12:42:00	1	0
CISAMPO	1	VEDETTE PASSAGER	0	MSM	STE COOPERATIVE LAMANAGE PORTS	1	164	1	*	2018-07-14 09:12:53	1	0
CISAMPO	1	VEDETTE PASSAGER	0	MSM	STE COOPERATIVE LAMANAGE PORTS	1	164	1	*	2018-07-20 13:15:00	1	0
CISAMPO	1	VEDETTE PASSAGER	0	MSM	STE COOPERATIVE LAMANAGE PORTS	1	164	1	*	2018-07-21 10:16:55	1	0
GIANO	1	REMOR.RAVITAI	0	CLIENTS DIVERS	PROMARMED INTERNATIONAL	1	110	0.25	NAPOLI	2018-06-25 09:04:00	0.5	0
BIS VIRIDIS	1	REMOR.RAVITAI	0	CLIENTS DIVERS	WILHELMSEN SHIPS SERVICE FRANCE SAS	1	096	0.25	ROTTERDAM	2018-06-25 14:15:20	0.5	0
BIS VIRIDIS	1	REMOR.RAVITAI	0	CLIENTS DIVERS	WILHELMSEN SHIPS SERVICE FRANCE SAS	1	110	0.25	ROTTERDAM	2018-06-26 08:10:03	0.5	0
JASON	1	REMOR.RAVITAI	0	CLIENTS DIVERS	GRAND PORT MARITIME DE MARSEILLE	1	094	0.25	MARSEILLE	2018-06-26 08:37:04	0.5	0
VB FOS	1	REMOR.RAVITAI	0	CLIENTS DIVERS	WILHELMSEN SHIPS SERVICE FRANCE SAS	1	REM	0.25	DOS BOCAS TERMINAL	2018-06-29 16:10:00	1	0
JANVIER LOUIS RAP	1	NAVIRE DE PECHE	0	CLIENTS DIVERS	SUD MARINE SHIPYARD	1	F01	0.25	*	2018-07-10 06:28:00	1	0
LAUREL	1	NAV. DE PLAISANCE	0	CLIENTS DIVERS	FRANCE PORT SERVICES	1	114	0.25	GIBRALTAR	2018-07-12 14:20:00	1	0
BOADICEA	1	NAV. DE PLAISANCE	0	CLIENTS DIVERS	ATL MEDITERRANEE	1	199	0.25	MARSEILLE	2018-07-12 15:01:38	1	0
QUEEN NEFERTITI	1	NAV. DE PLAISANCE	0	CLIENTS DIVERS	SUD MARINE SHIPYARD	1	F07	0.25	*	2018-07-14 11:41:00	1	0
GAZELLE	1	REMOR.RAVITAI	0	CLIENTS DIVERS	SUD MARINE SHIPYARD	1	199	0.25	*	2018-07-17 09:35:00	1	0
SAINT THOMAS	1	REMOR.RAVITAI	0	CLIENTS DIVERS	SUD MARINE SHIPYARD	1	199	0.25	*	2018-07-20 09:45:00	1	0
JANVIER LOUIS RAP	1	NAVIRE DE PECHE	0	CLIENTS DIVERS	SUD MARINE SHIPYARD	1	QMD1	0.25	*	2018-07-23 19:58:06	1	0
JASON	1	REMOR.RAVITAI	0	CLIENTS DIVERS	GRAND PORT MARITIME DE MARSEILLE	1	RADE	0.1	MARSEILLE	2018-06-25 21:00:00	0.5	0
TATOOSH	1	NAV. DE PLAISANCE	0	CLIENTS DIVERS	ATL MEDITERRANEE	1	RADE	0.1	GOLFEJUAN	2018-06-26 08:45:00	0.5	0
ILONA	1	NAV. DE PLAISANCE	0	CLIENTS DIVERS	ATL MEDITERRANEE	1	RADE	0.1	CANNES	2018-07-10 06:45:00	1	0
ODESSA II	1	NAV. DE PLAISANCE	0	CLIENTS DIVERS	ATL MEDITERRANEE	1	RADE	0.1	NICE	2018-07-10 21:15:00	1	0
GIROLATA	1	NAVIRE RO-RO	1	LA MERIDIONALE	LA MERIDIONALE	0	070	0.25	AJACCIO	2018-06-25 06:34:41	0.5	0
PASCAL PAOLI	1	NAVIRE RO-RO	1	MCM	CORSICA LINEA SAS	0	074	0.25	BASTIA	2018-06-25 06:49:12	0.5	0
MONTE D'ORO	1	NAVIRE RO-RO	1	MCM	CORSICA LINEA SAS	0	109	0.25	L'ILEROUSSE	2018-06-25 07:04:00	0.5	0
VIZZAVONA	1	ROPAX	1	MCM	CORSICA LINEA SAS	0	078	0.25	BASTIA	2018-06-25 07:58:33	0.5	0
CARTHAGE	1	CAR-FERRIE	1	MCM	CORSICA LINEA SAS	0	006	0.25	LA GOULETTE NORD (HALQUELOUED)	2018-06-25 17:30:00	0.5	0
PIANA	1	NAVIRE RO-RO	1	LA MERIDIONALE	LA MERIDIONALE	0	070	0.25	BASTIA	2018-06-26 06:39:42	0.5	0
PAGLIA ORBA	1	NAVIRE RO-RO	1	MCM	CORSICA LINEA SAS	0	078	0.25	AJACCIO	2018-06-26 06:44:12	0.5	0
MEDITERRANEE	1	CAR-FERRIE	1	MCM	CORSICA LINEA SAS	0	082	0.25	ALGER (ALGIERS)	2018-06-26 10:56:52	0.5	0
GIROLATA	1	NAVIRE RO-RO	1	LA MERIDIONALE	LA MERIDIONALE	0	070	0.25	AJACCIO	2018-06-27 06:26:00	0.5	0
PASCAL PAOLI	1	NAVIRE RO-RO	1	MCM	CORSICA LINEA SAS	0	074	0.25	BASTIA	2018-06-27 06:49:43	0.5	0
KALLISTE	1	NAVIRE RO-RO	1	LA MERIDIONALE	LA MERIDIONALE	0	068	0.25	PROPRIANO	2018-06-27 07:05:00	0.5	0
MONTE D'ORO	1	NAVIRE RO-RO	1	MCM	CORSICA LINEA SAS	0	080	0.25	L'ILEROUSSE	2018-06-27 07:13:39	0.5	0
VIZZAVONA	1	ROPAX	1	MCM	CORSICA LINEA SAS	0	006	0.25	PORTOVECCHIO	2018-06-27 07:36:00	0.5	0
DANIELLE CASANOVA	1	CAR-FERRIE	1	MCM	CORSICA LINEA SAS	0	082	0.25	LA GOULETTE NORD (HALQUELOUED)	2018-06-27 10:21:23	0.5	0
JEAN NICOLI	1	NAVIRE RO-RO	1	MCM	CORSICA LINEA SAS	0	004	0.25	PORTOVECCHIO	2018-06-27 14:33:00	0.5	0
PIANA	1	NAVIRE RO-RO	1	LA MERIDIONALE	LA MERIDIONALE	0	070	0.25	BASTIA	2018-06-28 06:37:58	0.5	0
PAGLIA ORBA	1	NAVIRE RO-RO	1	MCM	CORSICA LINEA SAS	0	078	0.25	AJACCIO	2018-06-28 06:43:28	0.5	0
TANIT	1	CAR-FERRIE	1	MCM	CORSICA LINEA SAS	0	006	0.25	LA GOULETTE NORD (HALQUELOUED)	2018-06-28 12:42:00	0.5	0
MEDITERRANEE	1	CAR-FERRIE	1	MCM	CORSICA LINEA SAS	0	082	0.25	ALGER (ALGIERS)	2018-06-28 13:44:11	0.5	0
MONTE D'ORO	1	NAVIRE RO-RO	1	MCM	CORSICA LINEA SAS	0	078	0.25	L'ILEROUSSE	2018-06-29 06:42:58	0.5	0
KALLISTE	1	NAVIRE RO-RO	1	LA MERIDIONALE	LA MERIDIONALE	0	068	0.25	PROPRIANO	2018-06-29 07:27:00	0.5	0
JEAN NICOLI	1	NAVIRE RO-RO	1	MCM	CORSICA LINEA SAS	0	004	0.25	PORTOVECCHIO	2018-06-29 07:35:00	0.5	0
PASCAL PAOLI	1	NAVIRE RO-RO	1	MCM	CORSICA LINEA SAS	0	074	0.25	BASTIA	2018-06-29 08:44:00	0.5	0
GIROLATA	1	NAVIRE RO-RO	1	LA MERIDIONALE	LA MERIDIONALE	0	070	0.25	AJACCIO	2018-06-29 09:03:26	0.5	0
VIZZAVONA	1	ROPAX	1	MCM	CORSICA LINEA SAS	0	011	0.25	BEJAIA (EX BOUGIE)	2018-06-29 12:51:00	0.5	0
DANIELLE CASANOVA	1	CAR-FERRIE	1	MCM	CORSICA LINEA SAS	0	082	0.25	LA GOULETTE NORD (HALQUELOUED)	2018-06-29 14:24:31	0.5	0
CAISSON A15	0	NAV. NON CLASSE	1	CLIENTS DIVERS	GRAND PORT MARITIME DE MARSEILLE	1	122	1	MARSEILLE	2018-07-01 17:00:00	1	0
BATEAU PORTE F08	0	*	1	CLIENTS DIVERS	GRAND PORT MARITIME DE MARSEILLE	1	F09	5	MARSEILLE	2018-07-23 11:50:27	1	0
BARGE EGCM	0	NAV. TRAV. MARITIME	1	CLIENTS DIVERS	MEDITERRANEENNE CONSIGNATION MANUTENTION	1	121	1	MARSEILLE	2018-07-02 15:03:02	1	0
BARGE TRASO 1	0	NAV. TRAV. MARITIME	1	CLIENTS DIVERS	GRAND PORT MARITIME DE MARSEILLE	1	124	1	MARSEILLE	2018-07-09 14:45:28	1	0
BARGE ATTILA	0	NAV. TRAV. MARITIME	1	CLIENTS DIVERS	GRAND PORT MARITIME DE MARSEILLE	1	170	0.25	MARSEILLE	2018-06-26 08:22:00	0.5	0
BARGE ATTILA	0	NAV. TRAV. MARITIME	1	CLIENTS DIVERS	GRAND PORT MARITIME DE MARSEILLE	1	170	0.25	MARSEILLE	2018-07-05 07:41:02	1	0
BARGE TRASO 1	0	NAV. TRAV. MARITIME	1	CLIENTS DIVERS	GRAND PORT MARITIME DE MARSEILLE	1	170	0.25	MARSEILLE	2018-07-05 14:40:00	1	0
BATEAU PORTE F10	0	*	1	CLIENTS DIVERS	GRAND PORT MARITIME DE MARSEILLE	1	190	0.25	MARSEILLE	2018-07-06 15:15:00	1	0

## Sheet: Top 20
Boat name	Kind of boat	Company name	Dock number	Last stopover	Arrival date	Trapping Index
GRANDE TOGO	ConRo	GRIMALDI ACL FR	157	VALENCIA	2018-06-30 20:05:00	5
MISSISSAUGA EXPR	Container	CLIENTS DIVERS	F08	SAGUNTO	2018-07-03 10:15:25	5
PACAYA	Container	CMA CGM SA	157	GHAZAOUET	2018-07-06 04:15:27	5
REPUBBLICA DEL BRASILE	ConRo	GRIMALDI ACL FR	157	SETE	2018-07-15 00:58:00	5
JOLLY QUARZO	Ro-Ro	IGNAZIO MESSINA	157	BARCELONA	2018-07-16 21:15:00	5
GRANDE COSTA D'AVORIO	ConRo	GRIMALDI ACL FR	157	VALENCIA	2018-07-21 23:30:00	5
LETO	Container	CMA CGM SA	155	ALGECIRAS	2018-07-01 17:45:00	4
SUSAN BORCHARD	Container	BORCHARD LINES	156	SALERNO	2018-07-03 23:20:00	4
KATHERINE BORCHARD	Container	BORCHARD LINES	155	BARCELONA	2018-07-04 08:56:44	4
HSL NIKE	Container	CMA CGM SA	156	GENOVA	2018-07-05 05:31:04	4
OKEE ANN MARI	Container	CMA CGM SA	156	GENOVA	2018-07-06 06:39:34	4
JOANNA BORCHARD	Container	BORCHARD LINES	156	BARCELONA	2018-07-07 08:55:11	4
BENEDIKT RAMBOW	Container	CMA CGM SA	156	ORAN	2018-07-07 20:30:00	4
JOANNA BORCHARD	Container	BORCHARD LINES	156	BARCELONA	2018-07-10 20:33:26	4
MIRIAM BORCHARD	Container	BORCHARD LINES	156	BARCELONA	2018-07-11 22:53:43	4
ERATO	Container	CMA CGM SA	155	GENOVA	2018-07-12 04:28:00	4
JAGUAR	Container	CMA CGM SA	156	VALENCIA	2018-07-12 15:15:00	4
JOLLY QUARZO	RO-RO	IGNAZIO MESSINA	155	BARCELONA	2018-07-15 20:39:00	4
SAUMATY	CARGO	MARFRET	156	ALGER	2018-07-18 12:56:08	4
WINCHESTER STRAIT	Container	CMA CGM SA	155	GENOVA	2018-07-20 12:30:00	4
