# Supplementary material for: An alien in Marseille: investigations on a single Aedes aegypti mosquito likely introduced by a merchant ship from tropical Africa to Europe
Source: Parasite. 2022 Sep 16;29:42. doi: 10.1051/parasite/2022043 (PMC9479680; doi:10.1051/parasite/2022043)
Supplement: Supplementary file 2 — Online material 2: Maritime traffic of the eastern dock of the Grand Port Maritime of Marseille (GPMM) from May 1 to July 31, 2018. Contains the database (boat list with the docking date and the last port frequented), the risk weighting method applied to each vessel and the results of this weighting. (Excel file with 3 sheets) Online material 3: Regular maritime lines of the eastern dock of the “Grand Port Maritime de Marseille” (GPMM) in 2018. Contains the database (maritime lines list with the linked ports, the presence of Aedes aegypti in the country linked, the travel time and the occurrence of a transhipment), the risk weighting method applied to each maritime line and the results of this weighting. (Excel file with 4 sheets) [file parasite-29-42-s2.zip › parasite220074-2-olm/OnLineMaterial 3 Ship-Line_east-dock_2018.xlsx]

## Sheet: Method
		Use data_2 (= data1 without Import/Export Index and Stopover frequency Index)
		Ae.aegypti presence index (APi)	Travel time index (TTi)	Transshipment* index (Ti)	Import Risk Index
		0= Absent 1= Locally present or newly established 2 = Present	(Maximum travel time** + 1 ) - Travel time concerned	1 = no transshipment 2,3,4 = number of transshipment + 1	(APi x TTi) / Ti
		* Only transshipment with boat changeover
		** Tahiti (French Polynesia) to Marseille (France)= 66 days
		Countries in yellow = data not confirmed 2 = adjacent to colinized country and tropical climate 0 = Remain doubt for Chile and Mauritania
		na : data not found and/or available

## Sheet: data
Zone	Compagny	Boat	Country	Ae.aegypti Presence index	Travel time (days)	Travel time index	Transshipment index	Importation index
Zone 4 (Afrique Ouest)	NILE DUTCH	Porte -conteneur	Sénégal	2	14	53	na	#VALUE!
Zone 4 (Afrique Ouest)	NILE DUTCH	Porte -conteneur	Côte d'Ivoire	2	19	48	na	#VALUE!
Zone 4 (Afrique Ouest)	NILE DUTCH	Porte -conteneur	Cameroun	2	25	42	na	#VALUE!
Zone 4 (Afrique Ouest)	NILE DUTCH	Porte -conteneur	Guinée Equatoriale	2	36	31	na	#VALUE!
Zone 4 (Afrique Ouest)	NILE DUTCH	Porte -conteneur	Gabon	2	23	44	na	#VALUE!
Zone 4 (Afrique Ouest)	NILE DUTCH	Porte -conteneur	Congo	2	28	39	na	#VALUE!
Zone 4 (Afrique Ouest)	NILE DUTCH	Porte -conteneur	R-D Congo	2	39	28	na	#VALUE!
Zone 4 (Afrique Ouest)	NILE DUTCH	Porte -conteneur	Angola	2	26	41	na	#VALUE!
Zone 5 (Med Orientale /Mer Noire)	FESCO	Porte -conteneur	Russie	2	9	58	na	#VALUE!
Zone 5 (Med Orientale /Mer Noire)	NEPTUNE LINES	Ro-Ro	Russie	2	na	na	2	#VALUE!
Zone 5 (Med Orientale /Mer Noire)	NEPTUNE LINES	Ro-Ro	Russie	2	na	na	2	#VALUE!
Zone 6 (Proche-Orient)	BORCHARD LINES	Porte -conteneur	Israël	1	6	61	na	#VALUE!
Zone 6 (Proche-Orient)	BORCHARD LINES	Porte -conteneur	Egypte	2	20	47	na	#VALUE!
Zone 6 (Proche-Orient)	MESSINA	ConRo	Lyban	1	na	na	na	#VALUE!
Zone 6 (Proche-Orient)	NEPTUNE LINES	Ro-Ro	Lyban	1	na	na	2	#VALUE!
Zone 6 (Proche-Orient)	NEPTUNE LINES	Ro-Ro	Israël	1	na	na	2	#VALUE!
Zone 6 (Proche-Orient)	NEPTUNE LINES	Ro-Ro	Egypte	2	na	na	2	#VALUE!
Zone 6 (Proche-Orient)	NEPTUNE LINES	Ro-Ro	Lyban	1	na	na	2	#VALUE!
Zone 6 (Proche-Orient)	NEPTUNE LINES	Ro-Ro	Israël	1	na	na	2	#VALUE!
Zone 6 (Proche-Orient)	NEPTUNE LINES	Ro-Ro	Egypte	2	na	na	2	#VALUE!
Zone 9 (Afrique Sud-Est)	MESSINA	ConRo	Somalie	2	na	na	na	#VALUE!
Zone 9 (Afrique Sud-Est)	MESSINA	ConRo	Mozambique	2	na	na	na	#VALUE!
Zone 9 (Afrique Sud-Est)	ESL	Ro-Ro	Djiboutie	2	na	na	na	#VALUE!
Zone 15 (Amérique Nord Atlantique)	GRIMALDI	Ro-Ro	Etats-Unis (Davisville)	2	na	na	1	#VALUE!
Zone 17 (Bahamas-Antilles-Caraïbes)	CMA CGM	Porte -conteneur	Bahamas	2	na	na	na	#VALUE!
Zone 17 (Bahamas-Antilles-Caraïbes)	CMA CGM	Porte -conteneur	Saint-Barthélémy	2	na	na	na	#VALUE!
Zone 17 (Bahamas-Antilles-Caraïbes)	MARFRET	Porte -conteneur	Haïti	2	na	na	na	#VALUE!
Zone 18 (Amérique-Centrale)	MARFRET	Porte -conteneur	Nicaragua	2	na	na	na	#VALUE!
Zone 18 (Amérique-Centrale)	MARFRET	Porte -conteneur	Venezuela	2	na	na	na	#VALUE!
Zone 18 (Amérique-Centrale)	GRIMALDI	Ro-Ro	Mexique	2	na	na	1	#VALUE!
Zone 20 (Amérique Sud Pacifique)	MARFRET	Porte -conteneur	Equateur	2	34	33	na	#VALUE!
Zone 4 (Afrique Ouest)	GRIMALDI	ConRo	Sénégal	2	6	61	1	122
Zone 9 (Afrique Sud-Est)	MESSINA	ConRo	Djiboutie	2	10	57	1	114
Zone 4 (Afrique Ouest)	GRIMALDI	ConRo	Nigéria	2	12	55	1	110
Zone 7 (Mer Rouge)	MESSINA	ConRo	Arabie-Saoudite	2	12	55	1	110
Zone 17 (Bahamas-Antilles-Caraïbes)	CMA CGM	Porte -conteneur	Guadeloupe	2	13	54	1	108
Zone 4 (Afrique Ouest)	GRIMALDI	ConRo	Bénin	2	14	53	1	106
Zone 4 (Afrique Ouest)	GRIMALDI	ConRo	Côte d'Ivoire	2	15	52	1	104
Zone 4 (Afrique Ouest)	GRIMALDI	ConRo	Togo	2	15	52	1	104
Zone 4 (Afrique Ouest)	GRIMALDI	ConRo	Ghana	2	16	51	1	102
Zone 4 (Afrique Ouest)	GRIMALDI	ConRo	Cameroun	2	16	51	1	102
Zone 18 (Amérique-Centrale)	CMA CGM	Porte -conteneur	Colombie	2	18	49	1	98
Zone 18 (Amérique-Centrale)	CMA CGM	Porte -conteneur	Costa Rica	2	19	48	1	96
Zone 6 (Proche-Orient)	CMA CGM	Porte -conteneur	Egypte	2	20	47	1	94
Zone 18 (Amérique-Centrale)	MARFRET	Porte -conteneur	Costa Rica	2	20	47	1	94
Zone 18 (Amérique-Centrale)	MARFRET	Porte -conteneur	Colombie	2	20	47	1	94
Zone 6 (Proche-Orient)	CMA CGM TARROS ARKAS	Porte -conteneur	Egypte	2	20	47	1	94
Zone 18 (Amérique-Centrale)	CMA CGM	Porte -conteneur	Panama	2	21	46	1	92
Zone 4 (Afrique Ouest)	GRIMALDI	ConRo	Guinée	2	22	45	1	90
Zone 15 (Amérique Nord Atlantique)	GRIMALDI	Ro-Ro	Etats-Unis (Jacksonville, Floride)	2	22	45	1	90
Zone 18 (Amérique-Centrale)	MARFRET	Porte -conteneur	Panama	2	22	45	1	90
Zone 19 (Amérique Sud Atantique)	GRIMALDI	Ro-Ro	Brésil	2	22	45	1	90
Zone 15 (Amérique Nord Atlantique)	GRIMALDI	Ro-Ro	Etats-Unis (New York)	2	23	44	1	88
Zone 4 (Afrique Ouest)	GRIMALDI	ConRo	Congo	2	25	42	1	84
Zone 17 (Bahamas-Antilles-Caraïbes)	CMA CGM	Porte -conteneur	Martinique	2	25	42	1	84
Zone 19 (Amérique Sud Atantique)	GRIMALDI	Ro-Ro	Uruguay	2	26	41	1	82
Zone 15 (Amérique Nord Atlantique)	GRIMALDI	Ro-Ro	Etats-Unis (Baltimore, Maryland)	2	27	40	1	80
Zone 18 (Amérique-Centrale)	CMA CGM	Porte -conteneur	Mexique	2	27	40	1	80
Zone 4 (Afrique Ouest)	GRIMALDI	ConRo	Angola	2	28	39	1	78
Zone 15 (Amérique Nord Atlantique)	GRIMALDI	Ro-Ro	Etats-Unis (Savannah, Géorgie)	2	28	39	1	78
Zone 4 (Afrique Ouest)	GRIMALDI	ConRo	Gambie	2	31	36	1	72
Zone 4 (Afrique Ouest)	GRIMALDI	ConRo	Liberia	2	40	27	1	54
Zone 4 (Afrique Ouest)	CMA CGM	Porte -conteneur	Côte d'Ivoire	2	14	53	2	53
Zone 17 (Bahamas-Antilles-Caraïbes)	MARFRET	Porte -conteneur	Martinique	2	42	25	1	50
Zone 4 (Afrique Ouest)	CMA CGM	Porte -conteneur	Sénégal	2	17	50	2	50
Zone 4 (Afrique Ouest)	CMA CGM	Porte -conteneur	Ghana	2	17	50	2	50
Zone 4 (Afrique Ouest)	CMA CGM	Porte -conteneur	Gambie	2	18	49	2	49
Zone 15 (Amérique Nord Atlantique)	GRIMALDI	Ro-Ro	Etats-Unis (Houston, Texas)	2	43	24	1	48
Zone 17 (Bahamas-Antilles-Caraïbes)	MARFRET	Porte -conteneur	Guadeloupe	2	43	24	1	48
Zone 4 (Afrique Ouest)	MESSINA	Porte -conteneur	Côte d'Ivoire	2	19	48	2	48
Zone 4 (Afrique Ouest)	MESSINA	Porte -conteneur	Ghana	2	19	48	2	48
Zone 4 (Afrique Ouest)	CMA CGM	Porte -conteneur	Cameroun	2	20	47	2	47
Zone 17 (Bahamas-Antilles-Caraïbes)	CMA CGM	Porte -conteneur	Dominique	2	20	47	2	47
Zone 6 (Proche-Orient)	MESSINA	ConRo	Egypte	2	21	46	2	46
Zone 7 (Mer Rouge)	MESSINA	ConRo	Yemen	2	21	46	2	46
Zone 17 (Bahamas-Antilles-Caraïbes)	CMA CGM	Porte -conteneur	Saint-Martin	2	21	46	2	46
Zone 18 (Amérique-Centrale)	CMA CGM	Porte -conteneur	Guyane Francaise	2	21	46	2	46
Zone 20 (Amérique Sud Pacifique)	CMA CGM	Porte -conteneur	Equateur	2	21	46	2	46
Zone 4 (Afrique Ouest)	CMA CGM	Porte -conteneur	Sierra Leone	2	22	45	2	45
Zone 4 (Afrique Ouest)	MARGUISA	Porte -conteneur	Togo	2	22	45	2	45
Zone 7 (Mer Rouge)	MESSINA	ConRo	Soudan	2	22	45	2	45
Zone 4 (Afrique Ouest)	MESSINA	Porte -conteneur	Nigéria	2	23	44	2	44
Zone 17 (Bahamas-Antilles-Caraïbes)	CMA CGM	Porte -conteneur	Porto-Rico	2	23	44	2	44
Zone 4 (Afrique Ouest)	CMA CGM	Porte -conteneur	Nigéria	2	24	43	2	43
Zone 4 (Afrique Ouest)	MARGUISA	Porte -conteneur	Bénin	2	24	43	2	43
Zone 9 (Afrique Sud-Est)	ONE	Porte -conteneur	Afrique-du-Sud	2	24	43	2	43
Zone 17 (Bahamas-Antilles-Caraïbes)	CMA CGM	Porte -conteneur	Rép.Dominicaine	2	24	43	2	43
Zone 18 (Amérique-Centrale)	CMA CGM	Porte -conteneur	Belize	2	24	43	2	43
Zone 4 (Afrique Ouest)	CMA CGM	Porte -conteneur	Gabon	2	25	42	2	42
Zone 4 (Afrique Ouest)	CMA CGM	Porte -conteneur	Guinée Equatoriale	2	26	41	2	41
Zone 9 (Afrique Sud-Est)	MESSINA	ConRo	Tanzanie	2	26	41	2	41
Zone 4 (Afrique Ouest)	GRIMALDI	ConRo	Gabon	2	47	20	1	40
Zone 4 (Afrique Ouest)	CMA CGM	Porte -conteneur	Liberia	2	27	40	2	40
Zone 4 (Afrique Ouest)	CMA CGM	Porte -conteneur	Angola	2	27	40	2	40
Zone 18 (Amérique-Centrale)	CMA CGM	Porte -conteneur	Honduras	2	27	40	2	40
Zone 20 (Amérique Sud Pacifique)	CMA CGM	Porte -conteneur	Pérou	2	27	40	2	40
Zone 5 (Med Orientale /Mer Noire)	CMA CGM	Porte -conteneur	Géorgie	2	8	59	3	39.3333
Zone 9 (Afrique Sud-Est)	MESSINA	ConRo	Kenya	2	28	39	2	39
Zone 11 (Océan Indien)	MESSINA	ConRo	Pakistan	2	28	39	2	39
Zone 15 (Amérique Nord Atlantique)	GRIMALDI	Ro-Ro	Canada	1	28	39	1	39
Zone 5 (Med Orientale /Mer Noire)	CMA CGM	Porte -conteneur	Russie	2	9	58	3	38.6667
Zone 15 (Amérique Nord Atlantique)	GRIMALDI	Ro-Ro	Etats-Unis (Gavelston, Texas)	2	48	19	1	38
Zone 4 (Afrique Ouest)	MARGUISA	Porte -conteneur	Guinée Equatoriale	2	29	38	2	38
Zone 4 (Afrique Ouest)	MESSINA	Porte -conteneur	Sénégal	2	30	37	2	37
Zone 8 (Golfe)	MESSINA	ConRo	Arabie-Saoudite	2	30	37	2	37
Zone 4 (Afrique Ouest)	CMA CGM	Porte -conteneur	Togo	2	31	36	2	36
Zone 17 (Bahamas-Antilles-Caraïbes)	CMA CGM	Porte -conteneur	Haïti	2	31	36	2	36
Zone 8 (Golfe)	MESSINA	ConRo	Oman	2	32	35	2	35
Zone 4 (Afrique Ouest)	GRIMALDI	ConRo	Sierra Leone	2	50	17	1	34
Zone 4 (Afrique Ouest)	CMA CGM	Porte -conteneur	Congo	2	33	34	2	34
Zone 4 (Afrique Ouest)	MARGUISA	Porte -conteneur	Cameroun	2	33	34	2	34
Zone 4 (Afrique Ouest)	CMA CGM	Porte -conteneur	Guinée	2	34	33	2	33
Zone 18 (Amérique-Centrale)	CMA CGM	Porte -conteneur	Guatemala	2	34	33	2	33
Zone 4 (Afrique Ouest)	MARGUISA	Porte -conteneur	Gabon	2	35	32	2	32
Zone 4 (Afrique Ouest)	CMA CGM	Porte -conteneur	Bénin	2	37	30	2	30
Zone 9 (Afrique Sud-Est)	MESSINA	ConRo	Afrique-du-Sud	2	37	30	2	30
Zone 11 (Océan Indien)	MESSINA	ConRo	Inde	2	38	29	2	29
Zone 6 (Proche-Orient)	CMA CGM	Porte -conteneur	Lyban	1	11	56	2	28
Zone 6 (Proche-Orient)	CMA CGM TARROS ARKAS	Porte -conteneur	Lyban	1	11	56	2	28
Zone 4 (Afrique Ouest)	CMA CGM	Porte -conteneur	R-D Congo	2	29	38	3	25.3333
Zone 17 (Bahamas-Antilles-Caraïbes)	CMA CGM	Porte -conteneur	Trinité et Tobago	2	29	38	3	25.3333
Zone 17 (Bahamas-Antilles-Caraïbes)	CMA CGM	Porte -conteneur	Cuba	2	31	36	3	24
Zone 17 (Bahamas-Antilles-Caraïbes)	CMA CGM	Porte -conteneur	Sainte-Lucie	2	32	35	3	23.3333
Zone 17 (Bahamas-Antilles-Caraïbes)	CMA CGM	Porte -conteneur	Saint-Vincent	2	34	33	3	22
Zone 17 (Bahamas-Antilles-Caraïbes)	CMA CGM	Porte -conteneur	Barbade	2	36	31	3	20.6667
Zone 17 (Bahamas-Antilles-Caraïbes)	CMA CGM	Porte -conteneur	Grenade	2	37	30	3	20
Zone 18 (Amérique-Centrale)	CMA CGM	Porte -conteneur	Surinam	2	40	27	3	18
Zone 18 (Amérique-Centrale)	CMA CGM	Porte -conteneur	Venezuela	2	42	25	3	16.6667
Zone 18 (Amérique-Centrale)	CMA CGM	Porte -conteneur	Guyane	2	44	23	3	15.3333
Zone 14 (Australie-Océanie)	MARFRET	Porte -conteneur	Nouvelle-Caledonie	2	56	11	2	11
Zone 14 (Australie-Océanie)	MARFRET	Porte -conteneur	Tahiti	2	66	1	2	1
Zone 1A (Sud Europe)	CMA CGM	Porte -conteneur	Italie	0	1	66	1	0
Zone 1A (Sud Europe)	CMA CGM	Porte -conteneur	Espagne	0	1	66	1	0
Zone 1A (Sud Europe)	CMA CGM	Porte -conteneur	Portugal	0	2	65	1	0
Zone 1A (Sud Europe)	CMA CGM TARROS	Porte -conteneur	Italie	0	1	66	1	0
Zone 1A (Sud Europe)	CMA CGM TARROS	Porte -conteneur	Portugal	0	2	65	1	0
Zone 1A (Sud Europe)	LA MERIDIONALE	Ropax	France (Corse)	0	1	66	1	0
Zone 1A (Sud Europe)	LA MERIDIONALE	Ropax	Italie (Sardaigne)	0	1	66	1	0
Zone 1A (Sud Europe)	CORSICA LINEA	Ropax	France (Corse)	0	1	66	1	0
Zone 2 (Tunisie /Libye /Malte)	MARFRET	Porte -conteneur	Tunisie	0	1	66	1	0
Zone 2 (Tunisie /Libye /Malte)	COTUNAV	ConRo	Tunisie	0	1	66	1	0
Zone 2 (Tunisie /Libye /Malte)	CMA CGM	ConRo	Tunisie	0	1	66	1	0
Zone 2 (Tunisie /Libye /Malte)	DFDS SEAWAYS	ConRo	Tunisie	0	1	66	1	0
Zone 2 (Tunisie /Libye /Malte)	MESSINA	ConRo	Tunisie	0	na	na	na	0
Zone 2 (Tunisie /Libye /Malte)	MESSINA	ConRo	Lybie	0	na	na	na	0
Zone 2 (Tunisie /Libye /Malte)	MESSINA	ConRo	Malte	0	na	na	na	0
Zone 2 (Tunisie /Libye /Malte)	CORSICA LINEA	Ropax	Tunisie	0	1	66	1	0
Zone 3 (Algèrie / Maroc)	BORCHARD LINES	Porte -conteneur	Maroc	0	2	65	1	0
Zone 3 (Algèrie / Maroc)	CMA CGM	Porte -conteneur	Algérie	0	1	66	1	0
Zone 3 (Algèrie / Maroc)	CMA CGM ARKAS	Porte -conteneur	Maroc	0	2	65	1	0
Zone 3 (Algèrie / Maroc)	CMA CGM ARKAS	Porte -conteneur	Algérie	0	1	66	1	0
Zone 3 (Algèrie / Maroc)	CMA CGM TARROS	Porte -conteneur	Maroc	0	2	65	1	0
Zone 3 (Algèrie / Maroc)	CNAN MED	Porte -conteneur	Algérie	0	1	66	1	0
Zone 3 (Algèrie / Maroc)	MARFRET	Porte -conteneur	Algérie	0	1	66	1	0
Zone 3 (Algèrie / Maroc)	CMA CGM	ConRo	Algérie	0	1	66	1	0
Zone 3 (Algèrie / Maroc)	CMA CGM	ConRo	Maroc	0	2	65	1	0
Zone 3 (Algèrie / Maroc)	CNAN MED	ConRo	Algérie	0	1	66	1	0
Zone 3 (Algèrie / Maroc)	GRIMALDI	ConRo	Maroc	0	2	65	1	0
Zone 3 (Algèrie / Maroc)	SUARDIAZ	ConRo	Algérie	0	1	66	1	0
Zone 3 (Algèrie / Maroc)	MESSINA	ConRo	Algérie	0	na	na	na	0
Zone 3 (Algèrie / Maroc)	CORSICA LINEA	Ropax	Algérie	0	1	66	1	0
Zone 4 (Afrique Ouest)	CMA CGM	Porte -conteneur	Mauritanie	0	15	52	2	0
Zone 4 (Afrique Ouest)	GRIMALDI	ConRo	Mauritanie	0	8	59	1	0
Zone 5 (Med Orientale /Mer Noire)	CMA CGM TARROS ARKAS	Porte -conteneur	Grèce	0	9	58	2	0
Zone 5 (Med Orientale /Mer Noire)	CMA CGM TARROS ARKAS	Porte -conteneur	Turquie	0	11	56	2	0
Zone 5 (Med Orientale /Mer Noire)	BORCHARD LINES	Porte -conteneur	Grèce	0	7	60	2	0
Zone 5 (Med Orientale /Mer Noire)	BORCHARD LINES	Porte -conteneur	Turquie	0	12	55	1	0
Zone 5 (Med Orientale /Mer Noire)	BORCHARD LINES	Porte -conteneur	Chypre	0	10	57	1	0
Zone 5 (Med Orientale /Mer Noire)	CMA CGM	Porte -conteneur	Grèce	0	9	58	2	0
Zone 5 (Med Orientale /Mer Noire)	CMA CGM	Porte -conteneur	Bulgarie	0	12	55	3	0
Zone 5 (Med Orientale /Mer Noire)	CMA CGM	Porte -conteneur	Roumanie	0	26	41	3	0
Zone 5 (Med Orientale /Mer Noire)	CMA CGM	Porte -conteneur	Ukraine	0	29	38	3	0
Zone 5 (Med Orientale /Mer Noire)	CMA CGM	Porte -conteneur	Turquie	0	11	56	2	0
Zone 5 (Med Orientale /Mer Noire)	CMA CGM	Porte -conteneur	Chypre	0	12	55	3	0
Zone 5 (Med Orientale /Mer Noire)	MESSINA	ConRo	Turquie	0	19	48	2	0
Zone 5 (Med Orientale /Mer Noire)	NEPTUNE LINES	Ro-Ro	Grèce	0	na	na	1	0
Zone 5 (Med Orientale /Mer Noire)	NEPTUNE LINES	Ro-Ro	Ukraine	0	na	na	2	0
Zone 5 (Med Orientale /Mer Noire)	NEPTUNE LINES	Ro-Ro	Turquie	0	na	na	1	0
Zone 5 (Med Orientale /Mer Noire)	NEPTUNE LINES	Ro-Ro	Chypre	0	na	na	2	0
Zone 5 (Med Orientale /Mer Noire)	NEPTUNE LINES	Ro-Ro	Grèce	0	na	na	1	0
Zone 5 (Med Orientale /Mer Noire)	NEPTUNE LINES	Ro-Ro	Roumanie	0	na	na	2	0
Zone 5 (Med Orientale /Mer Noire)	NEPTUNE LINES	Ro-Ro	Ukraine	0	na	na	2	0
Zone 5 (Med Orientale /Mer Noire)	NEPTUNE LINES	Ro-Ro	Turquie	0	na	na	1	0
Zone 5 (Med Orientale /Mer Noire)	NEPTUNE LINES	Ro-Ro	Chypre	0	na	na	2	0
Zone 6 (Proche-Orient)	CMA CGM TARROS ARKAS	Porte -conteneur	Syrie	0	13	54	2	0
Zone 6 (Proche-Orient)	CMA CGM	Porte -conteneur	Syrie	0	13	54	2	0
Zone 7 (Mer Rouge)	MESSINA	ConRo	Jordanie	0	34	33	2	0
Zone 7 (Mer Rouge)	MESSINA	ConRo	Erythrée	0	22	45	2	0
Zone 8 (Golfe)	MESSINA	ConRo	E.A.U	0	22	45	1	0
Zone 8 (Golfe)	MESSINA	ConRo	Quatar	0	na	na	na	0
Zone 8 (Golfe)	MESSINA	ConRo	Bahrein	0	22	45	2	0
Zone 8 (Golfe)	MESSINA	ConRo	Koweit	0	na	na	na	0
Zone 8 (Golfe)	MESSINA	ConRo	Irak	0	35	32	2	0
Zone 8 (Golfe)	MESSINA	ConRo	Iran	0	na	na	na	0
Zone 9 (Afrique Sud-Est)	ONE	Porte -conteneur	Namibie	0	30	na	3	0
Zone 20 (Amérique Sud Pacifique)	CMA CGM	Porte -conteneur	Chili	0	34	33	4	0

## Sheet: Top_ten
Area	Company	Type of Boat	Origin Country	Min travel time (days)
West Africa	GRIMALDI	ConRo	Senegal	6
East Africa	MESSINA	ConRo	Djibouti	10
West Africa	GRIMALDI	ConRo	Nigeria	12
Middle-east	MESSINA	ConRo	Saudi Arabia	12
Caribbean	CMA CGM	Container	Guadeloupe	13
West Africa	GRIMALDI	ConRo	Benin	14
West Africa	GRIMALDI	ConRo	Ivory Coast	15
West Africa	GRIMALDI	ConRo	Togo	15
West Africa	GRIMALDI	ConRo	Ghana	16
West Africa	GRIMALDI	ConRo	Cameroon	16
South-America	CMA CGM	Container	Colombia	18
Central America	CMA CGM	Container	Costa Rica	19
Middle-east	CMA CGM	Container	Egypt	20
Central America	MARFRET	Container	Costa Rica	20
South-America	MARFRET	Container	Colombia	20
